# Supplementary material for: Assessing the causal association of glycine with risk of cardio-metabolic diseases
Source: Nat Commun. 2019 Mar 5;10:1060. doi: 10.1038/s41467-019-08936-1 (PMC6400990; doi:10.1038/s41467-019-08936-1)
Supplement: Supplementary file 4 — Supplementary Data 1 [file 41467_2019_8936_MOESM4_ESM.xlsx]

## Sheet: Sheet1
Supplementary Data File 1: 27 genetic loci for glycine levels: sex-combined and sex-specific effect sizes and annotations
Locus	Sentinel variant at locus	chrom&	pos&	EA	OA	EAF	P-value-based meta-analysisa			sex-comb MA of betasb			menc		womenc		variant type and nearest gene
							p value	N	hetpval	beta	SE	hetpval	beta	SE	beta	SE
1	rs4646961	1	76217169	A	G	0.297	8.41e-19	79999	0.6151	0.048	0.006	0.311087	0.04465	0.007355	0.050108	0.009376	intronic variant in ACADM
2	rs561931	1	120254506	G	A	0.593	7.57e-14	79998	0.6472	0.033	0.006	0.671926	0.03348	0.006869	0.027857	0.008802	5’ UTR variant of PHGDH
3	rs10184004	2	165508389	T	C	0.4	1.53e-09	80002	0.1953	0.036	0.006	0.581048	0.020014	0.006844	0.055853	0.008722	Intergenic variant near COBLL1 (28 kb) and GRB14 (30 kb)
4	rs715 †	2	211543055	C	T	0.313	3E-1632	80000	3.78e-32	0.444	0.006	6.9e-32	0.23288	0.007261	0.691101	0.008898	3’UTR variant of CPS1
5	rs9862438 †	3	125910381	T	C	0.416	1.13e-30	80001	0.1041	0.058	0.006	0.072328	0.057095	0.006882	0.065137	0.0088	ncRNA intronic variant in ALDH1L1-AS2
6	rs148685782	4	155533035	G	C	0.996	2.01e-10	55673	0.02058	0.309	0.049	0.042433	0.17028	0.05642	0.36227	0.07195	Synonymous variant in FGG
7	rs71640034	4	187161048	A	G	0.511	5.57e-10	74406	0.1896	0.034	0.006	0.147613	0.022238	0.00677	0.031464	0.008674	intronic variant in KLKB1
8	rs156380	5	53378450	C	T	0.807	4.5e-08	79998	0.737	0.031	0.007	0.672056	0.019541	0.008518	0.036223	0.01089	intronic variant in ARL15
9	rs3105793	5	90226061	A	G	0.273	4.04e-08	79998	0.1995	0.028	0.006	0.067449	0.023746	0.007515	0.034136	0.00976	intronic variant in ADGRV1
10	rs10900807	5	131757480	G	C	0.805	1.26e-09	79999	0.8114	0.036	0.007	0.493284	0.029192	0.008565	0.041461	0.011122	ncRNA intronic variant in C5orf56
11	rs2545801	5	176841339	C	T	0.747	7.23e-14	74404	0.5615	0.042	0.007	0.373806	0.015491	0.007757	0.054251	0.010045	intergenic variant near F12 (5 kb) and GRK6 (12 kb)
12	rs543159	6	160776017	A	C	0.482	4.2e-10	74405	0.3929	0.035	0.006	0.549246	0.026613	0.00676	0.034607	0.008664	intronic variant in SLC22A3
13	rs4947534	7	56079094	C	T	0.76	7.12e-34	79998	0.07527	0.072	0.007	0.039514	0.061289	0.007783	0.0848	0.010022	3’ UTR variant of PSPH
14	rs9987289	8	9183358	A	G	0.1	1.74e-49	79999	0.07225	0.124	0.01	0.238879	0.118476	0.011625	0.123868	0.015069	ncRNA intronic variant in LOC157273
15	rs28601761	8	126500031	G	C	0.416	8.49e-30	73832	0.1321	0.063	0.006	0.176862	0.080189	0.007006	0.060311	0.009038	intergenic variant near TRIB1 (49kb) and LINC00861 (435 kb)
16	rs17591030 †	9	6550024	C	T	0.715	1.88e-40	80000	0.03049	0.08	0.006	0.237043	0.054934	0.007529	0.117642	0.009697	intron variant in GLDC
17	rs676996	9	136146077	T	G	0.668	4.39e-15	74403	0.3241	0.04	0.006	0.188619	0.034411	0.007311	0.032831	0.009373	intron variant in ABO
18	rs190595610 *	10	32274880	A	G	0.997	8.96e-09	70912	0.1057	0.253	0.056	0.076183	0.1319	0.065738	0.279011	0.083842	Intergenic variant near ARHGAP12 (57 kb) and KIF5B (23 kb)
19	rs10740134	10	65315433	T	C	0.515	1.18e-12	80001	0.05602	0.038	0.006	0.181021	0.016327	0.006729	0.043628	0.008639	intron variant in REEP3
20	rs12297321	12	47109387	T	C	0.152	7.41e-13	79999	0.6704	0.048	0.008	0.356751	0.036027	0.009243	0.058312	0.011785	Intergenic variant near SLC38A4 (38 kb) and LOC100288798 (630 kb)
21	rs2638314	12	56866334	A	T	0.182	1.52e-08	74402	0.2306	0.042	0.007	0.441541	0.03957	0.008698	0.04758	0.011163	intronic variant in GLS2
22	rs9514191	13	104520138	C	G	0.312	3.1e-08	74402	0.5757	0.034	0.006	0.705084	0.020411	0.007365	0.040042	0.009422	intergenic variant near LINC01309 (440 kb) and DAOA-AS1(159 kb)
23	rs201393666 *	15	43677979	A	C	0.029	2.64e-08	54724	0.4344	0.097	0.017	0.449834	0.10524	0.02003	0.04939	0.026197	intronic variant in TUBGCP4
24	rs2280195	15	58467095	A	G	0.441	3.15e-09	80000	0.7175	0.028	0.006	0.425406	0.031979	0.006946	0.015031	0.008891	intronic variant in AQP9
25	rs9923732 †	16	81110903	A	G	0.914	1.22e-41	80001	0.5772	0.119	0.011	0.218482	0.126879	0.012546	0.1101	0.016205	Upstream variant of C16orf46, 9 kb downstream of GCSH
26	rs8078686	17	45735706	C	T	0.509	3.66e-11	80001	0.7843	0.035	0.006	0.67158	0.035664	0.006772	0.020817	0.008658	intron variant in KPNB1
27	rs273510	19	18223350	A	G	0.708	3.57e-09	74403	0.9045	0.034	0.006	0.876493	0.025623	0.007394	0.039627	0.009535	intron variant in MAST3
† loci previously reported for glycine
* loci not reported for any metabolite
& chromosome positions according to genome build GRCh37
a p-value-based meta-analysis of all 5 studies
b meta-analysis of the sex-combined betas and SEs from the INTERVAL, EPIC-Norfolk and Fenland studies
c meta-analysis of the sex-specific betas and SEs from the INTERVAL, EPIC-Norfolk and Fenland studies
