# Supplementary material for: Assessing the causal association of glycine with risk of cardio-metabolic diseases
Source: Nat Commun. 2019 Mar 5;10:1060. doi: 10.1038/s41467-019-08936-1 (PMC6400990; doi:10.1038/s41467-019-08936-1)
Supplement: Supplementary file 5 — Supplementary Data 2 [file 41467_2019_8936_MOESM5_ESM.xlsx]

## Sheet: Sheet1
Supplementary Data File 2: Results of the stepwise selection model to identify secondary genetic signals for glycine levels using GCTA-COJO
Locus	rsid	chr	bp	EA	OA	maf	eaf	Zscore marginal	P-value marginal	Zscore joint	Zscore SE joint	P-value joint	LD_r	type	gene	coding type	aa	N
1	rs4646961	1	76217169	A	G	0.2968	0.2968	8.854	8.406e-19	8.854	1.00092	9.08069e-19	0	intronic	ACADM			79999
2	rs561931	1	120254506	G	A	0.4073	0.5927	7.478	7.574e-14	7.478	1.00075	7.87609e-14	0	UTR5	PHGDH (NM_006623:c.-140A>G)			79998
3	rs10184004	2	165508389	T	C	0.4	0.4	6.041	1.531e-09	6.041	1.00048	1.55959e-09	0	intergenic	GRB14 (dist=30029), COBLL1 (dist=28306)			80002
4	rs1861072	2	210851634	T	C	0.4094	0.5906	3.932	8.437e-05	7.25018	1.03745	2.77912e-12	-0.0441227	intronic	UNC80			77775
4	rs62202111	2	211285782	C	A	0.0235	0.0235	13.236	5.423e-40	6.49595	1.05094	6.36556e-10	-0.151776	ncRNA_intronic	LANCL1-AS1			74401
4	rs1509820	2	211386484	A	G	0.47	0.53	11.194	4.361e-29	29.0751	1.90862	2.11534e-52	0.0948546	intronic	CPS1			80000
4	rs715	2	211543055	C	T	0.3133	0.3133	86.626	0	36.9402	1.69377	1.8872e-105	0.482506	UTR3	CPS1			80000
4	rs62177991	2	211884231	G	A	0.4831	0.5169	8.318	8.972e-17	7.50648	1.0023	6.92568e-14	-0.00877901	intergenic	CPS1 (dist=340399) ,ERBB4 (dist=356211)			54724
4	rs115683961	2	212385920	A	G	0.0617	0.9383	3.89	0.0001004	5.57101	1.00302	2.78867e-08	-0.0146867	intronic	ERBB4			74402
5	rs141015398	3	125618725	A	G	0.0106	0.9894	5.558	2.735e-08	5.53048	1.00009	3.2027e-08	-0.0236549	intergenic	LOC101927056 (dist=13805), FAM86JP (dist=16719)			72516
5	rs2276724	3	125854409	T	C	0.1586	0.8414	6.554	5.585e-11	7.16215	1.0627	1.58813e-11	0.412984	exonic	ALDH1L1	nonsynonymous SNV	ALDH1L1:NM_001270364:exon12:c.A1471G:p.S491G,ALDH1L1:NM_012190:exon12:c.A1441G:p.S481G,ALDH1L1:NM_001270365:exon10:c.A1138G:p.S380G,	77775
5	rs4646705	3	125875831	A	G	0.4966	0.4966	6.187	6.129e-10	5.92022	1.05905	2.2688e-08	-0.171642	intronic	ALDH1L1			80001
5	rs9862438	3	125910381	T	C	0.4159	0.4159	11.514	1.126e-30	13.317	1.03438	6.27604e-38	0.205804	ncRNA_intronic	ALDH1L1-AS2			80001
5	rs79064296	3	125985069	T	G	0.0446	0.0446	8.236	1.785e-16	6.44789	1.00768	1.56684e-10	0	intergenic	ALDH1L1-AS2 (dist=56058) , KLF15 (dist=76409)			74402
6	rs148685782	4	155533035	G	C	0.004	0.996	Rare variant: not included in conditional analyses						exonic	FGG	synonymous SNV		55673
7	rs1912826	4	187149540	A	G	0.4783	0.5217	6.175	6.607e-10	6.175	1.00053	6.75366e-10	0	intronic	KLKB1			77776
8	rs156380	5	53378450	C	T	0.1926	0.8074	5.47	4.503e-08	5.47	1.00026	4.53593e-08	0	intronic	ARL15			79998
9	rs3105793	5	90226061	A	G	0.2731	0.2731	5.489	4.04e-08	5.489	1.00033	4.08357e-08	0	intronic	ADGRV1			79998
10	rs10900807	5	131757480	G	C	0.195	0.805	6.073	1.255e-09	6.073	1.00032	1.27069e-09	0	ncRNA_intronic	C5orf56			79999
11	rs2545801	5	176841339	C	T	0.253	0.747	7.484	7.234e-14	7.484	1.00059	7.45577e-14	0	intergenic	F12 (dist=4762) ,GRK6 (dist=12348)			74404
12	rs543159	6	160776017	A	C	0.4821	0.4821	6.246	4.201e-10	6.246	1.00054	4.30256e-10	0	intronic	SLC22A3			74405
13	rs4689	7	56067016	T	G	0.2294	0.7706	11.743	7.702e-32	8.23605	1.18194	3.20911e-12	-0.625627	UTR3	NIPSNAP2 (NM_001483:c.*251T>G,NM_001202469:c.*251T>G)			80000
13	rs62457261	7	56080426	G	C	0.4296	0.5704	10.98	4.766e-28	6.60353	1.18228	2.33159e-08	0	intronic	PSPH			74403
14	rs7012637	8	9173209	G	A	0.475	0.525	10.387	2.851e-25	8.08771	1.01658	1.77949e-15	-0.285339	intergenic	LOC101929128 (dist=112843), LOC157273 (dist=9352)			74403
14	rs9987289	8	9183358	A	G	0.1002	0.1002	14.788	1.742e-49	13.4015	1.01617	1.02557e-39	0	ncRNA_intronic	LOC157273			79999
15	rs55748921	8	126492927	C	A	0.307	0.693	6.542	6.064e-11	6.64642	1.00055	3.07816e-11	-0.00981137	intergenic	TRIB1 (dist=42280), LINC00861 (dist=441840)			54724
15	rs28601761	8	126500031	G	C	0.4155	0.4155	11.338	8.486e-30	11.399	1.0018	5.35073e-30	0	intergenic	TRIB1 (dist=49384), LINC00861 (dist=434736)			73832
16	rs13299380	9	6078779	T	C	0.0534	0.0534	8.276	1.276e-16	6.66166	1.00609	3.56038e-11	0.089363	intergenic	RANBP6 (dist=63139), IL33 (dist=136370)			74402
16	rs113626350	9	6490491	A	G	0.0458	0.0458	9.359	8.05e-21	6.97587	1.01195	5.44378e-12	-0.117382	intronic	UHRF2			74399
16	rs17591030	9	6550024	C	T	0.2855	0.7145	13.316	1.879e-40	11.6116	1.01528	2.73613e-30	-0.0299557	intronic	GLDC			80000
16	rs143119940	9	6554781	A	C	0.0109	0.0109	10.537	5.806e-26	9.14035	1.00937	1.35935e-19	0.0052938	exonic	GLDC	synonymous SNV	GLDC:NM_000170:exon19:c.G2203G:p.V735V,	72177
16	rs67506027	9	6657690	A	C	0.3926	0.6074	8.571	1.029e-17	6.79184	1.01223	1.94913e-11	0	intergenic	GLDC (dist=11998), KDM4C (dist=63173)			74405
17	rs676996	9	136146077	T	G	0.3323	0.6677	7.843	4.394e-15	7.843	1.00076	4.61349e-15	0	intronic	ABO			74403
18	rs190595610 *	10	32274880	A	G	0.003	0.997	Rare variant: not included in conditional analyses						intergenic	KIF5B
19	rs6479877	10	64878118	C	G	0.4678	0.5322	3.519	0.0004331	-14.6468	2.26528	1.00777e-10	0.899195	intergenic	EGR2 (dist=299191), NRBF2 (dist=14889)			33895
19	rs10740134	10	65315433	T	C	0.4849	0.5151	7.108	1.179e-12	20.257	2.2665	3.97914e-19	0	intronic	REEP3			80001
20	rs12297321	12	47109387	T	C	0.1524	0.1524	7.172	7.41e-13	7.23843	1.00044	4.64594e-13	-0.0124243	intergenic	LOC100288798 (dist=63025), SLC38A4(dist=49157)			79999
21	rs2638314	12	56866334	A	T	0.1823	0.1823	5.659	1.524e-08	5.74272	1.00033	9.42156e-09	0	intronic	GLS2			74402
22	rs9514191	13	104520138	C	G	0.3123	0.3123	5.536	3.102e-08	5.536	1.00036	3.13009e-08	0	intergenic	LINC01309 (dist=440103),DAOA-AS1 (dist=1591268)			74402
23	rs201393666 *	15	43677979	A	C	0.029	0.029	Did not reach significance in conditional analyses						intronic	TUBGCP4
24	rs2280195	15	58467095	A	G	0.4412	0.4412	5.923	3.153e-09	5.923	1.00048	3.21597e-09	0	intronic	AQP9			80000
25	rs9923732	16	81110903	A	G	0.0862	0.9138	13.518	1.219e-41	11.6151	1.0517	2.34054e-28	0.198481	upstream	C16orf46			80001
25	rs4520846	16	81142358	A	C	0.3534	0.3534	2.586	0.009697	8.07039	1.45005	2.61251e-08	0.707593	intronic	PKD1L2			79999
25	rs11647428	16	81150559	G	A	0.4904	0.4904	8.398	4.535e-17	22.8266	2.05987	1.54125e-28	0.910272	intronic	PKD1L2			80001
25	rs62051533	16	81152279	C	A	0.3231	0.3231	3.416	0.0006357	-12.8155	1.92767	2.96798e-11	0.184029	intronic	PKD1L2			74401
25	rs16954688	16	81156808	G	A	0.0472	0.9528	8.602	7.806e-18	7.72378	1.02424	4.66394e-14	0	intronic	PKD1L2			74399
26	rs8078686	17	45735706	C	T	0.4911	0.5089	6.617	3.664e-11	6.617	1.00061	3.76646e-11	0	intronic	KPNB1			80001
27	rs273510	19	18223350	A	G	0.2917	0.7083	5.903	3.565e-09	5.903	1.0004	3.62055e-09	0	intronic	MAST3			74403
