# Supplementary material for: Assessing the causal association of glycine with risk of cardio-metabolic diseases
Source: Nat Commun. 2019 Mar 5;10:1060. doi: 10.1038/s41467-019-08936-1 (PMC6400990; doi:10.1038/s41467-019-08936-1)
Supplement: Supplementary file 6 — Supplementary Data 3 [file 41467_2019_8936_MOESM6_ESM.xlsx]

## Sheet: Sheet1
Supplementary Data File 3: Reported associations of glycine loci with other traits and metabolites
[pubmed ID]
(-): glycine-raising allele inversely associated with trait
(+): glycine-raising allele positively associated with trait
		Phenoscanner annotations		SNiPA annotations
Locus	rsid	Traits associated with variant	Traits associated with variants in high LD (R2>0.6)	Reported metabolite associations for lead variant	Reported metabolite associations for variants in high LD (R2>0.8)	Reported metabolite associations for variants within 1 MB of lead variant
1	rs4646961			hexanoylcarnitine [24816252]; octanoylcarnitine[24816252]; cis-4-decenoyl carnitine [24816252]; Octanoylcarnitine[26068415]; decanoylcarnitine [24816252]; Decenoylcarnitine [26068415]; Decanoylcarnitine [26068415]; X-23293[28263315]; X-12824 [28263315]; X-12855 [24816252]	hexanoylcarnitine [24816252]; octanoylcarnitine [24816252]; cis-4-decenoyl carnitine [24816252]; C12 / C10 [20037589]; Serum concentration of hexanoylcarnitine [21886157]; Octanoylcarnitine [26068415]; Serum concentration of octanoylcarnitine [21886157]; decanoylcarnitine [24816252]; Decenoylcarnitine [26068415]; Decanoylcarnitine [26068415]; Acylcarnitine levels [26068415]; X-23293 [28263315]; C…	hexanoylcarnitine [24816252]; octanoylcarnitine [24816252]; cis-4-decenoyl carnitine [24816252]; Serum concentration of hexanoylcarnitine [21886157]; Octanoylcarnitine [26068415]; Serum concentration of octanoylcarnitine [21886157]; Decenoylcarnitine [26068415]; Decanoylcarnitine [26068415]; Acylcarnitine levels [26068415]; X-23293 [28263315]; C6(C4:1-DC) [20037589]; Serum concentration of decano…
2	rs561931			Serine[26068415]; serine [24816252]	serine [24816252]; Serine [26068415];	serine[24816252]; Serine[26068415]; Amino acid levels [26068415]; Metabolites in glutathione and glycine biosynthesis pathways [23378610]; serine [21886157]; alpha-hydroxyisovalerate [24816252]; 2-hydroxy-3-methylvalerate [28263315]
3	rs10184004	Type II diabetes (-) [ 26551672]; hip (+) [ 25673412]; waist/hip (-) [ 25673412]; triglycerides (-) [ 24097068];	HDL (+) [ 24097068]; LDL (-) [ 24097068]; fasting insulin (-) [ 22885924]			1-palmitoylglycerophosphocholine [21886157]; 1-palmitoylglycerophosphocholine [21886157]; HDL cholesterol lipoprotein fraction concentration [19936222];
4	rs715	eGFR creatinine (-) [26831199], fibrinogen (-) [23969696], serum creatinine [20383146], chronic kidney disease (-) [26831199]	HDL (-) [24097068]	glycine [24816252]; Blood metabolite levels [24816252]; N-acetylglycine[24816252]; X-16570 [28263315]; propionylglycine [28263315]; Metabolite levels [23378610]; Metabolites in glutathione and glycine biosynthesis pathways [23378610]; N-palmitoylglycine [28263315]; glycine (females)[21852955]; X-08988 [24816252]; hexanoylglycine [28263315]; 3-methylglutaconate [28263315]; Urinary metabolites [263…	glycine [24816252]; N-acetylglycine [28263315]; propionylglycine [28263315]; X-16570 [28263315]; Metabolites in glutathione and glycine biosynthesis pathways [23378610]; N-palmitoylglycine [28263315]; Serum glycine (females) [21852955]; 3-methylglutaconate [28263315]; hexanoylglycine [28263315]; X-08988 [24816252]; 3-methylglutarylcarnitine (2) [28263315]; homoarginine [28263315]; cinnamoylglycin…	glycine [24816252]; nonanoylcarnitine [24816252]; Nonaylcarnitine [26068415]; Acylcarnitine levels [26068415]; Amino acid levels [26068415]; Glycine [26068415]; nonanoylcarnitine [28263315]; N-acetylglycine [28263315]; propionylglycine [28263315]; X-16570 [28263315]; Metabolites in glutathione and glycine biosynthesis pathways [23378610]; N-palmitoylglycine [28263315]; Serum glycine (females) [21…
5	rs9862438					Glycine [26068415)
6	rs148685782	Fibrinogen (-) [28107422]		X-21628 [28263315]	X-21628 [28263315]	Total serum bilirubin [20639394]; Bilirubin levels [20639394]; HDL cholesterol [23063622]
7	rs71640034		Activated thromboplastin time (-) [22703881]		prolylproline [28263315]; glycylphenylalanine [28263315]; X-11792 [24816252]; isoleucylvaline [28263315]; Serum His [22286219]; HWESASXX [28263315]; X-24071 [28263315)	prolylproline [28263315]; glycylphenylalanine [28263315]; X-11792 [24816252]; isoleucylvaline [28263315]; ADSGEGDFXAEGGGVR [24816252];Serum His [22286219]; HWESASXX [28263315]; X-24071 [28263315]
8	rs156380					citrulline [24816252]
9	rs3105793					Formate:N,N-Dimethylglycine [21572414]
10	rs10900807	height (+) [25282103], fibrinogen (+) [20031576]		isovalerylcarnitine [24816252]; 3-dehydrocarnitine [24816252]; Plasma fibrinogen [20031576]; Octadecadienylcarnitine [26068415]; Octadecenoylcarnitine [26068415]	isovalerylcarnitine [24816252]; 3-dehydrocarnitine [24816252]; Octadecadienylcarnitine [26068415]; Octadecenoylcarnitine [26068415]; glutaroyl carnitine [24816252]; palmitoylcarnitine [24816252)	isovalerylcarnitine [24816252]; tryptophan betaine [24816252]; 3-dehydrocarnitine [24816252]; Octadecadienylcarnitine [26068415]; carnitine [24816252]; Acylcarnitine levels [26068415]; Carnitine [26068415]; propionylcarnitine [24816252]; Serum concentration of Isovalerylcarnitine [21886157]; Serum concentration of isovalerylcarnitine [21886157]; Octadecenoylcarnitine [26068415]; Acetylcarnitine […
11	rs2545801	activated thromboplastin time (-) [22703881], C-terminal pro-endothelin-1 (-) [23381795], midregional proadrenomedulin (-) [23381795]		leucylphenylalanine/isoleucylphenylalanine [28263315]; prolylproline [28263315]; glycylphenylalanine [28263315]; X-24071 [28263315]; isoleucylvaline [28263315]; Serum Phe [22286219]; ADSGEGDFXAEGGGVR [24816252)	leucylphenylalanine/isoleucylphenylalanine [28263315]; prolylproline [28263315]; glycylphenylalanine [28263315]; X-24071 [28263315]; isoleucylvaline [28263315]; ADSGEGDFXAEGGGVR [24816252]; Serum Phe [22286219]; X-11792 [24816252)	leucylphenylalanine/isoleucylphenylalanine [28263315]; prolylproline [28263315]; glycylphenylalanine [28263315]; X-24071 [28263315]; isoleucylvaline [28263315]; Serum creatinine [20383146]; ADSGEGDFXAEGGGVR [24816252]; 3-methylhistidine [28263315]; Serum Phe (p=4.56e-11 [22286219]; X-14838 [28263315]; X-11792 [24816252]
12	rs543159		total cholesterol (-) [24097068], total triglycerides (-) [24097068]		X-12798 [24816252]	isobutyrylcarnitine [24816252]; Serum concentration of isobutyrylcarnitine [21886157]; X-11261 [24816252]; Octenoylcarnitine [26068415]; propionylcarnitine [24816252]; Serum creatinine [20383146]; 3-methylglutarylcarnitine (2) [28263315]; beta-hydroxyisovalerate [24816252]; N1-methyladenosine [24816252]; 3-dehydrocarnitine* [24816252]; 3-methylglutarylcarnitine (1) [28263315]; 2-methylbutyroylcar…
13	rs4947534			Serine [26068415]; serine [24816252]	Serine [26068415]; serine [24816252]	Serine [26068415]; serine [24816252]; Metabolites in glutathione and glycine biosynthesis pathways [23378610]; erythronate [24816252]; X-11317 [24816252]
14	rs9987289	HDL (-) [24097068], LDL (-) [24097068], total cholesterol (-) [24097068], fasting glucose (+) [22885924], fasting insulin (+) [22885924], CRP (+) [21300955]	fatty liver (+)[21423719], liver enzymes (+) [22001757]			VLDL cholesterol mean particle size lipoprotein fraction concentration in fasting sample [19936222]; VLDL cholesterol mean size lipoprotein fraction concentration in fasting sample [19936222]; HDL Cholesterol - Triglycerides (HDLC-TG) [21386085]
15	rs28601761		HDL (-) [24097068], LDL (+) [24097068], total cholesterol (+) [24097068], total triglycerides (+) [24097068], CAD (+) [28530674]			LDL cholesterol small lipoprotein fraction concentration [19936222]; LDL cholesterol total lipoprotein fraction concentration [19936222]; LDL cholesterol total lipoprotein fraction concentration in fasting sample [19936222]; LDL cholesterol small lipoprotein fraction concentration in fasting sample [19936222]; Triglycerides by NMR lipoprotein fraction [19936222]; Triglycerides lipoprotein fractio…
16	rs17591030					3-methylglutaconate [28263315]; 3-methylglutarylcarnitine (2) [28263315]
17	rs676996		MI (-) [26343387], venous thrombosis (-) [22675575], LDL (-) [24097068], total cholesterol (-) [24097068], Activated partial thromboplastin time (+) [22703881], Factor VIII antigen (-) [23381943], von Willebrand factor (-) [23381943]		Circulating galectin-3 levels [23056639]; Serum concentration of ADpSGEGDFXAEGGGVR* [21886157]; ADpSGEGDFXAEGGGVR* [24816252]; Serum phytosterol (campesterol) [20529992]; Serum phytosterol (campesterol normalized to cholesterol) [20529992]; Serum phytosterol [20529992]; Serum concentration of ADSGEGDFXAEGGGVR* [21886157]; Serum phytosterol normalized to cholesterol [20529992]; leucylalanine [2826…	Circulating galectin-3 levels [23056639]; ADpSGEGDFXAEGGGVR* [24816252]; Serum concentration of ADpSGEGDFXAEGGGVR* [21886157]; Serum phytosterol (campesterol) [20529992]; X-17178 [28263315]; leucylalanine [28263315]; Serum phytosterol (campesterol normalized to cholesterol) [20529992]; O-sulfo-L-tyrosine [24816252]; Serum phytosterol [20529992]; glycylglycine [28263315]; Serum concentration of AD…
18	rs190595610
19	rs10740134	triglycerides (+) [24097068], HDL (-) [24097068]			VLDL cholesterol total lipoprotein fraction concentration [19936222]; VLDL cholesterol medium lipoprotein fraction concentration [19936222]	VLDL cholesterol medium lipoprotein fraction concentration [19936222]
20	rs12297321					alanine [24816252]; ibuprofen [24816252]; carnitine [24816252]
21	rs2638314		fasting blood glucose (+) [22885924]	glutamine [28263315]; gamma-glutamylglutamine [28263315)	Serum Gln [22286219]; gamma-glutamylglutamine [24816252]; glutamine [24816252]; Serum concentration of glutamine [21886157]; Glutamine [26068415]; Amino acid levels [26068415]; Serum concentration of gamma-glutamylglutamine [21886157]	Serum Gln [22286219]; Urate levels [23263486]; Serum urate [23263486]; gamma-glutamylglutamine [24816252]; glutamine [24816252]; Serum concentration of glutamine [21886157]; Glutamine [26068415]; Serum concentration of gamma-glutamylglutamine (p=2.7e-13 [21886157]; 1,7-dimethylurate [28263315]; caffeine [28263315]
22	rs9514191					X-12850 [24816252]; taurolithocholate 3-sulfate [28263315]
23	rs201393666
24	rs2280195					HDL cholesterol large lipoprotein fraction concentration [19936222]; Serum XL-HDL-TG [22286219]; HDL cholesterol mean size lipoprotein fraction concentration [19936222]; LDL cholesterol large lipoprotein fraction concentration [19936222]; HDL cholesterol large lipoprotein fraction concentration in fasting sample [19936222]; PE 36:4 [22359512]; Serum HDL-D [22286219]; HDL cholesterol mean size lip…
25	rs9923732			Glycine [26068415]	Glycine [26068415]	Beta-carotene plasma levels [19185284]; Carotenoid and tocopherol levels [19185284]; Lutein plasma levels [19185284]; Beta carotene [23696881]; caprylate (8:0) [24816252]; caprate (10:0) [24816252)
26	rs8078686	height (+) [25282103], LDL (-) [24097068], total cholesterol (-) [24097068]	optic cup area (-) [25631615]	Height (p=3.9e-08 metastudy_supplement pmid:25282103)	carnitine [24816252]	carnitine [24816252]
27	rs273510					myo-inositol [24816252]
