# Supplementary material for: Assessing the causal association of glycine with risk of cardio-metabolic diseases
Source: Nat Commun. 2019 Mar 5;10:1060. doi: 10.1038/s41467-019-08936-1 (PMC6400990; doi:10.1038/s41467-019-08936-1)
Supplement: Supplementary file 7 — Supplementary Data 4 [file 41467_2019_8936_MOESM7_ESM.xlsx]

## Sheet: Sheet1
Supplementary Data File 4: Associations of the 4 glycine scores and rs715 with 894 metabolites in EPIC-Norfolk
a Correlation coefficient with levels of glycine
	R obs glycinea	24 SNP score			6 SNP score			5 SNP score			2 SNP score			rs715
BIOCHEMICAL		beta	SE	p-value	beta	SE	p-value	beta	SE	p-value	beta	SE	p-value	beta	SE	p-value
glycine	1	1.20343	0.0256	0	1.26041	0.027576	0	1.15592	0.09708	1.74e-32	1.11162	0.136053	3.41e-16	0.564372	0.01297	0
gamma-glutamylglycine	0.90268	1.056	0.026799	2.22385271233412e-317	1.11663	0.028791	3.68e-308	0.991489	0.099226	2.08e-23	0.967682	0.1389	3.43e-12	0.501476	0.013507	4.63e-284
N-acetylglycine	0.477211	0.830607	0.027122	1.41e-197	0.913295	0.029011	3.44e-208	0.878515	0.097959	3.51e-19	0.868683	0.137064	2.42e-10	0.407022	0.013595	2.96e-189
propionylglycine	0.451396	0.796341	0.030496	5.43e-145	0.870975	0.03253	4.68e-152	0.663063	0.11009	1.78e-09	0.736038	0.153938	1.77e-06	0.395087	0.015183	4.9e-144
X - 16570	0.403975	0.678946	0.029457	1.48e-114	0.75338	0.031559	1.61e-122	0.617579	0.104956	4.13e-09	0.6626	0.147082	6.71e-06	0.340189	0.014745	9.11e-115
3-methylglutaconate	0.180401	0.610605	0.029003	2.39e-96	0.681324	0.031038	2.2e-104	0.318705	0.103098	0.001998	0.651799	0.143772	5.87e-06	0.31894	0.014474	3.77e-105
3-methylglutarylcarnitine (2)	0.246951	0.564338	0.028652	7.46e-85	0.641515	0.03065	2.33e-95	0.35413	0.101546	0.00049	0.750685	0.141791	1.22e-07	0.298367	0.014311	1.21e-94
homoarginine	-0.30619	-0.54411	0.028122	5.16e-82	-0.60464	0.030113	4.51e-88	-0.25452	0.099445	0.010499	-0.28648	0.138903	0.039188	-0.28473	0.01405	1.21e-89
N-palmitoyl glycine	0.235155	0.512216	0.029118	2.68e-68	0.554285	0.031185	1.15e-69	0.529694	0.102563	2.45e-07	0.530694	0.143461	0.000217	0.24731	0.014577	1.01e-63
X - 17367	0.286357	0.540014	0.031843	1.76e-63	0.584517	0.034057	5.96e-65	0.252315	0.11328	0.025949	0.129126	0.158975	0.416676	0.274663	0.015877	6.11e-66
X - 13722	0.300201	0.526182	0.032544	6.39e-58	0.538985	0.034941	5.94e-53	0.56428	0.114362	8.21e-07	0.589571	0.160526	0.000241	0.23726	0.016312	2.39e-47
isovalerylglycine	0.372812	0.521154	0.033349	2.96e-54	0.53723	0.035705	1.77e-50	0.506533	0.118106	1.82e-05	0.709268	0.165225	1.79e-05	0.240181	0.016682	2.03e-46
serine	0.56032	0.426518	0.02856	6.23e-50	0.417816	0.030673	6.61e-42	0.977546	0.099894	1.61e-22	0.48774	0.140055	0.000499	0.159369	0.014357	1.78e-28
cinnamoylglycine	0.268269	0.420042	0.028969	3.54e-47	0.447681	0.031025	9.55e-47	0.448115	0.101611	1.04e-05	0.487785	0.142154	0.000603	0.198533	0.014487	2.25e-42
X - 16564	0.227062	0.41126	0.029376	3.94e-44	0.451954	0.031488	2.83e-46	0.252304	0.103672	0.014963	0.327042	0.144339	0.023485	0.210264	0.014705	6.09e-46
isobutyrylglycine	0.275288	0.468838	0.03365	1.29e-43	0.503598	0.035996	5.88e-44	0.435062	0.118149	0.000233	0.489987	0.165135	0.003014	0.226874	0.016819	5.08e-41
creatine	0.253313	0.353282	0.025672	9.99e-43	0.375857	0.027528	4.3e-42	0.369854	0.089982	3.98e-05	0.347759	0.125726	0.005684	0.167124	0.012859	2.47e-38
hexanoylglycine	0.221464	0.522993	0.038362	1.08e-41	0.61001	0.040946	2.63e-49	0.548393	0.136311	5.81e-05	0.661197	0.193492	0.000637	0.273253	0.019108	1.24e-45
pyroglutamine*	-0.164596	-0.27888	0.022942	8.91e-34	-0.30812	0.024587	8.9e-36	-0.38442	0.080239	1.68e-06	-0.37175	0.112127	0.000918	-0.13322	0.011488	6.56e-31
betaine	0.0298522	-0.31168	0.027902	8.19e-29	-0.37776	0.029867	2.08e-36	-0.30055	0.097544	0.002067	-0.20015	0.13628	0.141958	-0.17129	0.013946	1.92e-34
X - 21467	0.165476	0.323527	0.030795	1.12e-25	0.366969	0.033016	1.59e-28	0.273856	0.107889	0.011155	0.304327	0.150366	0.043008	0.167491	0.015424	2.61e-27
X - 23637	0.467767	0.249641	0.02906	9.84e-18	0.249876	0.031168	1.19e-15	0.691107	0.101159	8.83e-12	0.437775	0.141531	0.001986	0.090325	0.014564	5.78e-10
X - 24542	0.15895	0.205072	0.031136	4.74e-11	0.211496	0.033331	2.32e-10	0.259066	0.108931	0.017414	0.297433	0.151832	0.050146	0.091649	0.015548	3.88e-09
5-methylthioadenosine (MTA)	-0.142131	-0.18851	0.029979	3.35e-10	-0.20143	0.03215	3.87e-10	-0.3914	0.103894	0.000166	-0.25129	0.14538	0.083924	-0.08034	0.015009	8.87e-08
X - 11261	-0.0465984	-0.18227	0.029374	5.67e-10	-0.19938	0.031492	2.53e-10	-0.31155	0.102288	0.002326	-0.43275	0.142861	0.002458	-0.08328	0.014704	1.52e-08
X - 11564	-0.132809	-0.17194	0.028395	1.45e-09	-0.20548	0.030432	1.53e-11	-0.40169	0.098834	4.85e-05	-0.3059	0.138109	0.026785	-0.08206	0.014212	7.94e-09
glutarylcarnitine (C5)	-0.0875754	-0.17158	0.028872	2.89e-09	-0.20459	0.030942	3.98e-11	-0.0384	0.100553	0.702588	0.04272	0.140464	0.761033	-0.09857	0.01444	9.21e-12
X - 17351	-0.0448728	-0.18062	0.030853	4.94e-09	-0.18208	0.033098	3.87e-08	-0.24349	0.107939	0.024104	0.088217	0.150867	0.558741	-0.07819	0.015465	4.36e-07
taurocholenate sulfate	-0.154314	-0.17125	0.029399	5.87e-09	-0.16881	0.031529	8.78e-08	-0.17571	0.102384	0.086158	-0.12328	0.143	0.388643	-0.07461	0.014718	4.06e-07
1-stearoyl-2-docosapentaenoyl-GPC (18:0/22:5n6)*	-0.133716	-0.1714	0.029521	6.58e-09	-0.15334	0.031663	1.3e-06	-0.21659	0.102866	0.035268	-0.26986	0.143638	0.060305	-0.06512	0.01478	1.06e-05
gamma-glutamylthreonine*	0.195733	-0.17212	0.029663	6.72e-09	-0.2245	0.031778	1.71e-12	-0.14663	0.103558	0.156826	-0.08384	0.144695	0.562319	-0.10343	0.014841	3.38e-12
X - 11334	-0.0700149	-0.16256	0.028685	1.49e-08	-0.18663	0.030748	1.32e-09	-0.20418	0.099849	0.040893	-0.01529	0.139475	0.912707	-0.08202	0.014354	1.13e-08
hydantoin-5-propionic acid	-0.122591	-0.17049	0.030257	1.8e-08	-0.17481	0.032411	7.07e-08	-0.32495	0.105146	0.002004	-0.29844	0.146807	0.042092	-0.07052	0.015127	3.18e-06
1-stearoyl-2-docosahexaenoyl-GPC (18:0/22:6)	-0.0740565	-0.16105	0.029316	4.03e-08	-0.12994	0.031451	3.63e-05	-0.17964	0.102073	0.078442	-0.27179	0.142554	0.056601	-0.05537	0.014681	0.000163
1-methylurate	-0.0143778	-0.16417	0.030062	4.85e-08	-0.18365	0.032228	1.24e-08	-0.04798	0.104734	0.646912	0.057433	0.146173	0.694392	-0.08801	0.015054	5.19e-09
1-docosapentaenoyl-GPC (22:5n6)*	-0.0880771	-0.17031	0.03121	4.96e-08	-0.1591	0.033468	2.03e-06	-0.16306	0.109206	0.13543	-0.18635	0.152191	0.220805	-0.07024	0.015592	6.73e-06
arginine	0.0923518	-0.15726	0.029542	1.04e-07	-0.19404	0.031661	9.16e-10	-0.03672	0.102866	0.721111	-0.14422	0.14366	0.315447	-0.09347	0.014776	2.62e-10
aspartate	-0.0910816	-0.15008	0.029369	3.28e-07	-0.1531	0.031492	1.18e-06	-0.28447	0.102215	0.005395	-0.25604	0.142787	0.072978	-0.06183	0.014702	2.62e-05
glycocholenate sulfate*	0.0354118	0.146454	0.028819	3.8e-07	0.180362	0.030886	5.38e-09	0.142982	0.100322	0.154119	0.048103	0.14013	0.731401	0.081808	0.014417	1.43e-08
deoxycarnitine	0.0316342	-0.13381	0.026413	4.13e-07	-0.15197	0.028315	8.17e-08	-0.17265	0.091945	0.060434	-0.19643	0.12842	0.126149	-0.06649	0.013218	4.97e-07
taurolithocholate 3-sulfate	-0.0284816	-0.14622	0.029558	7.65e-07	-0.1571	0.031666	7.11e-07	-0.1221	0.102795	0.234935	-0.10764	0.14373	0.453952	-0.07134	0.014778	1.4e-06
X - 21821	-0.0495718	-0.15447	0.031471	9.34e-07	-0.15666	0.033764	3.53e-06	-0.24979	0.109525	0.022588	0.07615	0.152893	0.618451	-0.06524	0.01577	3.55e-05
X - 13431	-0.0415598	-0.14308	0.029153	9.34e-07	-0.14318	0.031265	4.71e-06	0.010512	0.101446	0.917473	-0.10794	0.141715	0.446294	-0.07071	0.014589	1.27e-06
1-stearoyl-2-docosapentaenoyl-GPC (18:0/22:5n3)*	-0.0320909	-0.14352	0.029426	1.09e-06	-0.12171	0.031561	0.000116	-0.21021	0.102413	0.040133	-0.3555	0.14302	0.012946	-0.0499	0.014733	0.00071
1-oleoyl-2-docosahexaenoyl-GPC (18:1/22:6)*	0.0982074	-0.13913	0.028701	1.27e-06	-0.12993	0.03078	2.45e-05	-0.10581	0.099908	0.289581	-0.12575	0.139537	0.367522	-0.0588	0.014367	4.29e-05
choline	0.0220381	-0.14021	0.029135	1.51e-06	-0.17892	0.031223	1.03e-08	-0.12631	0.101415	0.21299	-0.10564	0.141645	0.455816	-0.08188	0.014574	1.98e-08
sphingomyelin (d18:1/20:1, d18:2/20:0)*	0.241422	0.132442	0.027848	2e-06	0.135415	0.02986	5.82e-06	0.167856	0.096926	0.08334	0.161898	0.13538	0.23177	0.058598	0.013939	2.64e-05
X - 12283	-0.0473799	-0.1601	0.03384	2.27e-06	-0.16214	0.036341	8.24e-06	-0.22337	0.117825	0.058024	-0.08215	0.164703	0.617952	-0.06913	0.01697	4.67e-05
kynurenate	-0.0452179	-0.13569	0.029008	2.94e-06	-0.17164	0.031083	3.43e-08	-0.12763	0.100991	0.206339	-0.04979	0.141032	0.72407	-0.07826	0.01451	7.05e-08
adenine	-0.104021	-0.13676	0.029396	3.32e-06	-0.14431	0.031512	4.71e-06	-0.27021	0.102355	0.008304	-0.07611	0.14272	0.593868	-0.05821	0.014711	7.65e-05
octanoylcarnitine	-0.102657	-0.13761	0.029622	3.44e-06	-0.06835	0.031785	0.031542	-0.10268	0.103117	0.319377	-0.11679	0.144011	0.41738	-0.02874	0.014836	0.052729
dimethylglycine	-0.0836299	-0.13287	0.028702	3.71e-06	-0.14476	0.030772	2.58e-06	-0.23187	0.099884	0.020286	-0.31853	0.139502	0.022428	-0.0602	0.014366	2.81e-05
N-acetylthreonine	-0.0212991	-0.13467	0.029142	3.86e-06	-0.13855	0.031248	9.34e-06	-0.14162	0.101481	0.162884	-0.10676	0.141694	0.451194	-0.06136	0.014585	2.61e-05
X - 16944	0.0149178	-0.13668	0.029718	4.29e-06	-0.14263	0.031864	7.68e-06	-0.1259	0.103242	0.222691	-0.12928	0.144309	0.37034	-0.06407	0.014874	1.66e-05
docosahexaenoylcholine	0.0209326	-0.13344	0.029342	5.48e-06	-0.11295	0.031453	0.000331	-0.03041	0.101995	0.765599	-0.06435	0.142585	0.651773	-0.05401	0.014684	0.000236
biliverdin	-0.0214537	0.131188	0.028942	5.89e-06	0.122306	0.031036	8.17e-05	0.180222	0.100752	0.07368	0.146901	0.140386	0.295397	0.051682	0.0145	0.000366
4-hydroxycoumarin	-0.0571044	-0.14639	0.032579	7.1e-06	-0.1548	0.034806	8.79e-06	-0.27429	0.113164	0.015379	-0.23421	0.158035	0.138366	-0.06318	0.016249	0.000102
homostachydrine*	0.0596153	-0.13174	0.029631	8.84e-06	-0.13648	0.031763	1.75e-05	-0.16544	0.103015	0.108307	0.049351	0.143789	0.73144	-0.05923	0.014828	6.53e-05
X - 16071	-0.0873519	-0.1275	0.0287	8.98e-06	-0.11253	0.030775	0.000257	-0.12285	0.099915	0.218899	-0.0121	0.139531	0.930909	-0.0495	0.014368	0.000573
decanoylcarnitine	-0.105159	-0.13164	0.029638	9.02e-06	-0.07917	0.031794	0.012789	-0.07426	0.103156	0.471639	-0.06121	0.14408	0.67097	-0.03537	0.01484	0.017161
1-adrenoyl-GPC (22:4)*	-0.0586043	-0.1306	0.02947	9.45e-06	-0.11208	0.031605	0.000392	-0.10647	0.102637	0.299605	-0.02265	0.143267	0.874365	-0.05002	0.014752	0.000699
bilirubin (Z,Z)	0.0751341	0.126569	0.02863	9.93e-06	0.122453	0.030703	6.7e-05	0.13824	0.099631	0.165313	0.063181	0.139158	0.649823	0.053624	0.014332	0.000184
1-arachidonoyl-GPI (20:4)*	-0.0476098	-0.12804	0.029249	1.21e-05	-0.10796	0.03137	0.000581	-0.13847	0.101794	0.173761	-0.23011	0.142164	0.105561	-0.0465	0.014643	0.0015
histidine	0.185544	-0.12614	0.029187	1.56e-05	-0.16639	0.031279	1.06e-07	-0.0061	0.101582	0.952139	-0.09133	0.14187	0.519751	-0.08133	0.014597	2.58e-08
imidazole propionate	-0.079664	-0.13005	0.030174	1.65e-05	-0.13716	0.032306	2.2e-05	-0.09078	0.104649	0.385682	0.049498	0.145838	0.734311	-0.06306	0.015083	2.93e-05
1-stearoyl-2-dihomo-linolenoyl-GPC (18:0/20:3n3 or 6)*	-0.134873	-0.12474	0.029306	2.09e-05	-0.09297	0.031433	0.003107	-0.28943	0.101964	0.004541	-0.3432	0.14242	0.015978	-0.03211	0.014674	0.028667
1-docosahexaenoyl-GPC (22:6)*	0.00218755	-0.12366	0.029205	2.31e-05	-0.09397	0.031325	0.002707	0.011154	0.101642	0.912618	0.089218	0.141955	0.529694	-0.04662	0.01462	0.001434
hexanoylcarnitine	-0.121227	-0.12528	0.029603	2.33e-05	-0.03065	0.031761	0.334627	-0.10786	0.103014	0.295119	-0.07252	0.143878	0.61425	-0.01	0.014824	0.499835
guanidinoacetate	0.140366	0.120569	0.02856	2.45e-05	0.133409	0.030622	1.33e-05	0.231205	0.099276	0.019883	0.111677	0.138817	0.421131	0.054645	0.014297	0.000133
gamma-glutamylhistidine	0.120148	-0.12154	0.029126	3.03e-05	-0.13779	0.031224	1.03e-05	-0.14982	0.101367	0.13944	-0.18395	0.141619	0.194008	-0.06059	0.014573	3.24e-05
X - 23739	0.187065	-0.1202	0.029335	4.21e-05	-0.14152	0.031446	6.86e-06	-0.10407	0.102076	0.307974	-0.16006	0.142508	0.261379	-0.0646	0.014682	1.09e-05
X - 24452	0.0904822	0.116575	0.028546	4.46e-05	0.111123	0.030588	0.000282	-0.04435	0.099288	0.655108	-0.16366	0.13851	0.237396	0.056593	0.014277	7.42e-05
X - 14939	-0.0186064	-0.11992	0.029402	4.56e-05	-0.12072	0.031525	0.000129	-0.0555	0.102309	0.587517	-0.09422	0.142897	0.509678	-0.05664	0.014715	0.000119
N-acetyltryptophan	0.0707734	0.121933	0.03021	5.47e-05	0.184322	0.03232	1.21e-08	-0.06624	0.10546	0.529919	0.024135	0.146781	0.869394	0.0934	0.015074	6.02e-10
pipecolate	-0.0479476	-0.11919	0.029635	5.81e-05	-0.14461	0.031764	5.35e-06	-0.05661	0.103121	0.583059	-0.10754	0.144037	0.455315	-0.0683	0.014826	4.13e-06
cis-4-decenoyl carnitine	-0.0820296	-0.11825	0.02954	6.3e-05	-0.05669	0.031692	0.0737	-0.1062	0.102821	0.301669	-0.0783	0.143602	0.585599	-0.02285	0.014791	0.122399
threonine	0.275982	-0.11693	0.029344	6.79e-05	-0.18479	0.031434	4.26e-09	0.025866	0.102115	0.800042	-0.09468	0.142615	0.506769	-0.09185	0.014668	3.95e-10
X - 23680	-0.0735869	-0.11807	0.029775	7.38e-05	-0.09114	0.031956	0.004352	-0.16565	0.103539	0.109661	-0.23857	0.144821	0.099511	-0.03695	0.014914	0.013243
arachidonoylcholine	0.0365369	-0.11354	0.029115	9.69e-05	-0.09217	0.031223	0.003163	-0.07586	0.101346	0.454171	-0.15991	0.141676	0.259037	-0.04169	0.014575	0.00424
oleoylcholine	0.0692425	-0.11324	0.029089	9.97e-05	-0.09689	0.0312	0.001905	-0.00189	0.101277	0.985077	0.02392	0.141403	0.865674	-0.04745	0.014563	0.001125
indoleacetylglutamine	-0.0290695	-0.13379	0.034463	0.00010442	-0.1496	0.037052	5.45e-05	-0.15444	0.119492	0.196235	-0.19241	0.167646	0.251128	-0.06632	0.017327	0.00013
O-methylcatechol sulfate	-0.00578216	-0.11365	0.029531	0.000119492	-0.13016	0.031659	3.96e-05	-0.33298	0.102712	0.001191	-0.25604	0.143499	0.074409	-0.04832	0.014781	0.001082
1-stearoyl-2-arachidonoyl-GPC (18:0/20:4)	-0.0624983	-0.1121	0.029167	0.000121994	-0.07373	0.031284	0.018455	-0.28278	0.101457	0.005326	-0.52523	0.14166	0.00021	-0.02298	0.014604	0.115619
1-stearoyl-GPC (18:0)	0.149892	-0.11174	0.029265	0.000135271	-0.07291	0.03139	0.02022	-0.07379	0.101833	0.468695	-0.14056	0.142221	0.323024	-0.03232	0.014651	0.0274
bilirubin (E,E)*	0.0438475	0.109686	0.029015	0.000157513	0.119278	0.031117	0.000127	0.214105	0.100877	0.033824	0.161142	0.140997	0.253118	0.048505	0.014526	0.000843
X - 17337	-0.114705	-0.11082	0.029487	0.000172016	-0.11532	0.031617	0.000266	-0.1296	0.102576	0.206444	-0.2134	0.143254	0.136343	-0.0505	0.014755	0.000623
dihomo-linolenoyl-choline	-0.0341426	-0.11141	0.029772	0.000183506	-0.08148	0.031936	0.010748	-0.08636	0.103665	0.404836	-0.12844	0.144911	0.375468	-0.03595	0.014907	0.015905
pregnen-diol disulfate*	-0.19143	-0.09406	0.025753	0.000261071	-0.09514	0.02761	0.000572	-0.02399	0.089607	0.788931	-0.14376	0.125129	0.250617	-0.04555	0.012886	0.00041
1-dihomo-linoleoyl-GPC (20:2)*	0.0634002	-0.10563	0.029113	0.000286853	-0.07177	0.031225	0.021562	0.016668	0.10131	0.869318	0.182458	0.141485	0.197221	-0.03598	0.014574	0.013568
palmitoylcholine	0.0550272	-0.10507	0.029079	0.000303486	-0.08968	0.031183	0.004035	0.018743	0.101181	0.853045	0.017785	0.141313	0.89985	-0.04487	0.014554	0.002055
bilirubin (E,Z or Z,E)*	0.0491696	0.103988	0.029171	0.000365739	0.106352	0.031295	0.00068	0.085624	0.101477	0.398812	0.045294	0.141574	0.749028	0.048106	0.014597	0.000986
hypotaurine	0.0735122	-0.10277	0.028839	0.000367331	-0.14568	0.030907	2.46e-06	-0.07205	0.100339	0.472744	-0.13521	0.140135	0.334637	-0.0681	0.014425	2.38e-06
tiglyl carnitine	-0.0870666	-0.1104	0.031109	0.000388876	-0.12307	0.033373	0.000227	-0.28799	0.107838	0.007584	-0.17508	0.15106	0.246474	-0.04668	0.015555	0.002697
X - 12739	-0.00141642	-0.11389	0.032136	0.000395935	-0.16146	0.034482	2.88e-06	-0.11478	0.111609	0.303765	-0.14617	0.156079	0.349036	-0.07394	0.016109	4.49e-06
1-docosapentaenoyl-GPC (22:5n3)*	0.0385699	-0.10405	0.029392	0.000401853	-0.08541	0.031517	0.00674	-0.08861	0.102275	0.386319	-0.00954	0.142867	0.946786	-0.03777	0.014712	0.01026
sphingomyelin (d18:1/18:1, d18:2/18:0)	0.159492	0.095682	0.027214	0.000440154	0.109945	0.029176	0.000165	0.077589	0.094687	0.412566	0.097339	0.132244	0.461713	0.050314	0.013618	0.000221
sarcosine (N-Methylglycine)	0.110308	0.102582	0.029311	0.000467493	0.070885	0.031446	0.024204	-0.025	0.101974	0.806316	-0.1086	0.142265	0.445284	0.035965	0.014682	0.014317
1-methylimidazoleacetate	-0.00067311	-0.10253	0.029392	0.000487742	-0.1208	0.031508	0.000127	-0.15286	0.102235	0.134894	-0.17439	0.142813	0.22208	-0.05213	0.014708	0.000395
X - 24518	-0.0988817	-0.12148	0.035042	0.000529727	-0.135	0.037463	0.000316	-0.17672	0.122185	0.148115	-0.06153	0.171293	0.71943	-0.05827	0.01752	0.000885
1-stearoyl-2-arachidonoyl-GPI (18:0/20:4)*	-0.0506123	-0.10113	0.029361	0.000574812	-0.08248	0.031486	0.00882	-0.13624	0.102147	0.182305	-0.17308	0.142664	0.225078	-0.0341	0.014697	0.020333
gamma-glutamylisoleucine*	-0.104685	-0.09572	0.027941	0.000615244	-0.09943	0.029953	0.000905	-0.27152	0.097088	0.005173	-0.14981	0.135602	0.269271	-0.0361	0.013985	0.009856
1-stearoyl-2-oleoyl-GPC (18:0/18:1)	-0.035573	-0.10044	0.029386	0.000633543	-0.07775	0.031515	0.013641	-0.1507	0.102233	0.140482	-0.28121	0.142771	0.048901	-0.03111	0.01471	0.034468
X - 11440	-0.193633	-0.08904	0.026284	0.000707776	-0.10559	0.028176	0.000179	-0.05652	0.091517	0.536847	-0.10737	0.127783	0.400795	-0.04918	0.013153	0.000186
imidazole lactate	0.03346	-0.09826	0.029146	0.00075093	-0.09314	0.031253	0.002886	-0.04163	0.101427	0.681498	-0.03333	0.141635	0.813969	-0.04375	0.014588	0.002712
X - 11478	0.0400849	-0.09946	0.029528	0.000758975	-0.08075	0.031675	0.010805	-0.06267	0.102713	0.541773	-0.0342	0.143399	0.811494	-0.03671	0.014789	0.013068
X - 24527	0.00577709	-0.1026	0.030613	0.000806408	-0.13905	0.032838	2.31e-05	-0.09646	0.105912	0.362447	-0.08365	0.148105	0.572244	-0.06356	0.015316	3.35e-05
sphingomyelin (d18:1/22:1, d18:2/22:0, d16:1/24:1)*	0.179214	0.095759	0.028603	0.000817176	0.112995	0.030664	0.00023	0.111791	0.09951	0.261289	-0.00159	0.138993	0.990893	0.050215	0.014313	0.000453
asparagine	0.291994	-0.09794	0.029438	0.000880854	-0.13083	0.031554	3.4e-05	0.119979	0.102416	0.241428	0.065087	0.143045	0.649108	-0.06977	0.014724	2.18e-06
1,3-dimethylurate	-0.0517362	-0.09982	0.030005	0.000882048	-0.09296	0.032168	0.003862	-0.06147	0.104696	0.557109	-0.05714	0.146172	0.695856	-0.04285	0.015032	0.00437
6-hydroxyindole sulfate	-0.00978527	-0.09802	0.029506	0.000896964	-0.11134	0.031635	0.000434	-0.28742	0.102573	0.005087	-0.35601	0.143308	0.012999	-0.0412	0.014769	0.005285
X - 15461	0.0116803	-0.09927	0.030048	0.000957503	-0.09562	0.032215	0.003001	-0.0027	0.10454	0.979426	0.079497	0.146106	0.58638	-0.04679	0.015038	0.001864
1-eicosatrienoyl-GPC (20:3)*	-0.0612713	-0.09615	0.029279	0.00102729	-0.06677	0.031401	0.033485	-0.09845	0.101862	0.333828	0.070046	0.142269	0.622482	-0.02816	0.014657	0.054685
X - 15469	-0.128145	-0.09673	0.029639	0.00110287	-0.10135	0.031777	0.00143	-0.09968	0.103006	0.333212	-0.19419	0.143633	0.176419	-0.04498	0.01482	0.002408
N-acetyl-beta-alanine	-0.124358	-0.0967	0.029672	0.00112229	-0.07605	0.031807	0.016824	0.000475	0.103092	0.996325	0.015201	0.143932	0.91589	-0.03733	0.014846	0.011936
1-palmitoyl-2-stearoyl-GPC (16:0/18:0)	0.0240174	-0.09594	0.029497	0.00114703	-0.06811	0.031637	0.03135	-0.07073	0.10261	0.490663	-0.30843	0.143247	0.031331	-0.0301	0.014764	0.041492
X - 14626	-0.0674281	-0.106	0.032605	0.00115369	-0.10989	0.034844	0.001618	-0.17239	0.113031	0.127259	-0.20127	0.157979	0.202689	-0.04576	0.016247	0.004869
X - 17685	-0.0268699	-0.09737	0.030286	0.00130892	-0.1168	0.032476	0.000324	-0.25534	0.105462	0.015488	-0.3647	0.147969	0.01373	-0.04533	0.015147	0.002773
1-palmitoyl-2-arachidonoyl-GPI (16:0/20:4)*	-0.119878	-0.09471	0.029514	0.00133591	-0.06484	0.031653	0.040534	-0.23885	0.102714	0.020068	-0.26526	0.143568	0.064686	-0.02068	0.014777	0.161597
3-indoxyl sulfate	-0.0112712	-0.09321	0.029343	0.00149524	-0.10135	0.03146	0.001279	-0.2342	0.102062	0.021772	-0.31878	0.142545	0.025351	-0.03879	0.014686	0.008265
dimethylarginine (SDMA + ADMA)	0.192941	-0.09265	0.02927	0.00155267	-0.11458	0.031377	0.000262	-0.06185	0.101828	0.543589	-0.14859	0.142212	0.296103	-0.05332	0.014645	0.000273
nicotinamide	-0.058729	-0.09067	0.028848	0.00167755	-0.09582	0.030931	0.001954	-0.12124	0.100353	0.227019	-0.03457	0.140141	0.805145	-0.04135	0.014438	0.004191
1-stearoyl-2-meadoyl-GPC (18:0/20:3n9)*	-0.0454333	-0.10215	0.032585	0.00172439	-0.07018	0.034857	0.044117	-0.2609	0.113483	0.021527	-0.34038	0.158134	0.031385	-0.02236	0.016275	0.169485
X - 12101	0.0521537	-0.0918	0.02973	0.00202118	-0.15462	0.031856	1.23e-06	-0.16702	0.103547	0.106775	-0.21127	0.144633	0.144121	-0.06807	0.014869	4.75e-06
heptanoate (7:0)	0.00220781	0.088868	0.028796	0.00203295	0.079628	0.030878	0.009927	0.169836	0.100167	0.090003	0.243659	0.139895	0.081585	0.031141	0.014413	0.030752
gamma-glutamylphenylalanine	-0.0326137	-0.08783	0.028651	0.00217946	-0.07987	0.03072	0.009339	-0.09714	0.099627	0.32958	-0.05794	0.139137	0.677116	-0.03467	0.014343	0.015672
3-aminoisobutyrate	0.0683903	0.089905	0.029399	0.00223263	0.053098	0.031527	0.092175	0.078996	0.102268	0.439871	0.099986	0.142833	0.483931	0.022363	0.014715	0.128622
urate	-0.206609	-0.08078	0.026555	0.00235461	-0.0849	0.028471	0.002871	-0.15759	0.092369	0.088026	-0.20724	0.129008	0.108206	-0.0343	0.01329	0.009874
1-nonadecanoyl-GPC (19:0)	0.217842	-0.09021	0.029664	0.00236309	-0.07263	0.031818	0.022461	0.013147	0.102935	0.898371	0.000795	0.143817	0.995592	-0.03626	0.014854	0.014649
glycoursodeoxycholate	0.0304717	0.088496	0.029159	0.00241121	0.091061	0.031271	0.003599	0.19372	0.101474	0.056281	0.164713	0.141789	0.245391	0.035645	0.014598	0.014632
X - 23587	-0.0522427	-0.10089	0.033296	0.00245232	-0.1205	0.035765	0.000758	-0.25881	0.115605	0.025199	-0.18114	0.16146	0.261951	-0.04682	0.016674	0.004996
1-stearoyl-2-linoleoyl-GPC (18:0/18:2)*	0.0360683	-0.08806	0.029281	0.00264251	-0.07058	0.0314	0.024605	-0.10365	0.101861	0.308912	-0.22856	0.142252	0.108145	-0.02979	0.014656	0.042121
2-aminoheptanoate	0.0765955	0.090539	0.03032	0.00283222	0.064876	0.032529	0.046139	-0.11798	0.105919	0.265349	-0.07888	0.147788	0.593515	0.037509	0.015227	0.013783
X - 21339	0.0310342	0.087676	0.029566	0.00302963	0.099048	0.031703	0.001788	0.230124	0.102754	0.02514	0.242101	0.143427	0.091446	0.037868	0.014806	0.010552
4-vinylphenol sulfate	-0.00508282	-0.08541	0.02901	0.00324596	-0.08209	0.031109	0.00833	-0.23565	0.100889	0.019521	-0.30304	0.14091	0.03153	-0.02928	0.014523	0.043799
creatinine	-0.0121292	0.074948	0.025585	0.003403	0.078468	0.027431	0.004237	0.146322	0.088992	0.100163	0.097612	0.124302	0.432303	0.031668	0.012804	0.013405
glycolithocholate	0.113755	0.098611	0.033921	0.00365823	0.10447	0.036213	0.003926	0.009849	0.117575	0.933242	0.099453	0.164421	0.545283	0.05088	0.016917	0.002641
1-stearoyl-GPI (18:0)	0.0109542	-0.08422	0.028996	0.00368554	-0.06708	0.031093	0.030997	-0.14469	0.100859	0.151434	-0.08296	0.140875	0.55595	-0.02616	0.014513	0.071521
gamma-glutamylleucine	-0.083259	-0.08053	0.027832	0.00381828	-0.08403	0.029839	0.004868	-0.16676	0.09684	0.085088	-0.08608	0.13521	0.524373	-0.03344	0.013926	0.016356
X - 24728	-0.0508165	-0.08583	0.029781	0.00395801	-0.08074	0.031957	0.011531	-0.17429	0.103776	0.093093	0.029504	0.14499	0.838753	-0.03142	0.0149	0.034969
laurylcarnitine	-0.135128	-0.08509	0.029604	0.004059	-0.07399	0.031748	0.019795	-0.08213	0.102962	0.425058	-0.07804	0.143807	0.587363	-0.03246	0.014818	0.028497
1-linolenoyl-GPC (18:3)*	0.0585357	-0.08402	0.029414	0.00429326	-0.06356	0.031543	0.043933	0.069883	0.102314	0.494606	-0.03721	0.142938	0.794607	-0.03444	0.014723	0.019332
N-palmitoyl-sphingosine	0.000383942	0.083699	0.029575	0.00466281	0.088695	0.031708	0.005163	0.056554	0.102872	0.582502	-0.01838	0.143689	0.898242	0.040871	0.0148	0.005761
sphingomyelin (d18:2/24:1, d18:1/24:2)*	0.195234	0.077813	0.027536	0.00472385	0.088237	0.029521	0.002806	0.094256	0.095785	0.32512	0.024447	0.133782	0.855006	0.038888	0.013779	0.004779
1-palmitoyl-2-docosahexaenoyl-GPC (16:0/22:6)	-0.0630204	-0.0823	0.029142	0.00474955	-0.05964	0.031251	0.056356	-0.05413	0.101377	0.593386	-0.15433	0.14158	0.275722	-0.02673	0.014587	0.066877
X - 12798	0.00512959	-0.08343	0.029607	0.00484321	-0.12912	0.031743	4.78e-05	0.060111	0.102893	0.559089	0.154392	0.143498	0.281988	-0.06609	0.014807	8.14e-06
X - 12731	0.0435109	0.100795	0.035898	0.00500147	0.100156	0.038468	0.009242	0.153129	0.124557	0.218963	0.273426	0.173936	0.115994	0.042104	0.017987	0.019268
X - 23782	0.0163666	0.084816	0.030507	0.00544308	0.091976	0.032723	0.004952	0.243336	0.106234	0.022009	0.288573	0.148389	0.051838	0.033764	0.01527	0.027048
X - 15486	-0.0310219	-0.08115	0.029401	0.005786	-0.08278	0.031528	0.008658	-0.11418	0.102342	0.264602	-0.16408	0.142924	0.250996	-0.03529	0.014717	0.016493
X - 12707	0.11872	0.083804	0.030616	0.00620585	0.076417	0.032825	0.019933	0.004733	0.105994	0.964381	-0.00886	0.148504	0.95243	0.037314	0.015331	0.014956
X - 11491	-0.0460631	0.081216	0.029679	0.00622015	0.083814	0.031825	0.008462	-0.02272	0.103248	0.825854	-0.00142	0.144243	0.992129	0.04225	0.014867	0.004493
X - 11540	-0.111198	-0.08593	0.031478	0.00634693	-0.0688	0.033664	0.040997	0.01208	0.108836	0.911625	-0.00905	0.152585	0.95268	-0.03445	0.015743	0.028657
X - 11522	-0.0293657	0.078432	0.028756	0.00639254	0.070945	0.030829	0.021398	-0.01575	0.100014	0.874855	-0.00426	0.139668	0.975657	0.035534	0.014389	0.013541
X - 11442	-0.015242	0.085891	0.031536	0.00647006	0.082824	0.033812	0.014323	-0.09033	0.109946	0.411318	0.014507	0.1531	0.924511	0.044846	0.015784	0.004504
4-androsten-3alpha,17alpha-diol monosulfate (2)	-0.00629138	0.079608	0.029287	0.0065747	0.068047	0.031392	0.030208	0.074551	0.101839	0.464158	0.0326	0.142312	0.818814	0.029938	0.014661	0.041175
X - 17328	0.0381446	-0.10515	0.038856	0.00682677	-0.12313	0.041713	0.003171	-0.02782	0.135286	0.837076	0.191068	0.18857	0.310983	-0.05906	0.019461	0.002419
myristoleoylcarnitine*	-0.105925	-0.08005	0.029644	0.00693862	-0.08273	0.031782	0.009249	-0.07523	0.103113	0.465638	-0.06078	0.144011	0.673016	-0.03708	0.014835	0.012454
X - 11378	0.00739016	-0.07968	0.02963	0.00717524	-0.08351	0.031797	0.00864	-0.00409	0.103279	0.968407	-0.03548	0.144124	0.80553	-0.04087	0.014858	0.005955
X - 21849	0.0591663	0.085724	0.031931	0.00727226	0.095905	0.034304	0.005189	0.01806	0.110903	0.870645	0.034619	0.154854	0.823106	0.046182	0.016008	0.003925
X - 11530	-0.0316723	0.07688	0.028698	0.00739624	0.06932	0.030768	0.024278	-0.05204	0.099814	0.602138	-0.07025	0.139371	0.614214	0.036436	0.014361	0.011188
X - 16935	0.0527439	0.08274	0.031255	0.00812706	0.087778	0.033559	0.00892	0.162222	0.108674	0.13554	0.065347	0.151084	0.665374	0.035492	0.015671	0.023543
N-acetylmethionine	0.101617	-0.07743	0.029328	0.00829585	-0.08705	0.031442	0.005641	-0.09515	0.102017	0.351011	-0.02495	0.142463	0.861005	-0.03826	0.014675	0.009144
X - 14838	-0.11575	-0.07645	0.028974	0.0083374	-0.06861	0.031059	0.0272	-0.08484	0.100781	0.39989	0.047992	0.140721	0.733077	-0.0297	0.014496	0.040527
carnitine	0.00815345	-0.07623	0.029109	0.00884114	-0.07867	0.03121	0.011726	-0.20449	0.101242	0.043428	-0.19651	0.141427	0.164719	-0.02906	0.014569	0.046118
X - 22379	-0.121449	-0.06675	0.025494	0.00885061	-0.07238	0.027328	0.008094	-0.0163	0.088575	0.853974	-0.15065	0.123715	0.223358	-0.03473	0.012752	0.006472
isovalerylcarnitine	-0.106506	-0.07503	0.028681	0.00890919	-0.0781	0.030751	0.011105	-0.13085	0.09976	0.189669	-0.07952	0.139337	0.568234	-0.03221	0.014354	0.024852
3-phosphoglycerate	0.0123295	-0.08173	0.031296	0.00902463	-0.07821	0.033569	0.019841	-0.29294	0.108244	0.006816	-0.33458	0.151344	0.027081	-0.02448	0.01565	0.11777
X - 11787	-0.0340661	-0.0739	0.028606	0.00979287	-0.07513	0.030675	0.014328	-0.16344	0.099493	0.100479	-0.00805	0.138954	0.953793	-0.02923	0.014319	0.041213
7-methylxanthine	0.0478502	-0.07587	0.029653	0.0105263	-0.0764	0.031796	0.016289	-0.02791	0.103203	0.786803	-0.11294	0.144038	0.432994	-0.03621	0.014847	0.014755
N-acetylhistidine	0.0572902	-0.08078	0.031758	0.0109842	-0.06326	0.034009	0.062918	-0.24535	0.110667	0.02665	-0.25403	0.154816	0.10086	-0.01972	0.015897	0.214835
X - 23369	-0.0655375	-0.074	0.029203	0.0112911	-0.07418	0.031289	0.01777	-0.11609	0.10171	0.253753	-0.05169	0.141997	0.715829	-0.03099	0.014603	0.033855
serotonin	0.0079297	-0.0836	0.033142	0.0116695	-0.08995	0.035512	0.011325	-0.21459	0.114742	0.061495	-0.26355	0.16036	0.100314	-0.03399	0.016565	0.040218
indolepropionate	0.0779033	-0.07313	0.029347	0.0127184	-0.05802	0.031462	0.065192	-0.12935	0.102087	0.205165	0.148539	0.142597	0.297587	-0.02243	0.014685	0.126658
N-acetylarginine	0.0714258	-0.07336	0.029634	0.013314	-0.06786	0.03176	0.03265	-0.16843	0.103009	0.102063	-0.12581	0.143837	0.381769	-0.02544	0.014827	0.086234
tryptophan	0.0128266	-0.07194	0.029146	0.0135988	-0.08068	0.031249	0.009842	-0.13083	0.101375	0.196896	-0.09826	0.141591	0.487706	-0.03347	0.014586	0.021753
1-myristoyl-2-arachidonoyl-GPC (14:0/20:4)*	-0.0745143	-0.07155	0.029061	0.0138329	-0.03943	0.031165	0.205791	-0.19861	0.101076	0.049441	-0.4082	0.14117	0.003841	-0.01008	0.014546	0.488251
1-methylnicotinamide	0.0291821	0.072259	0.029402	0.0140006	0.074089	0.031524	0.018777	0.334974	0.102241	0.001055	0.434222	0.142804	0.002366	0.020732	0.014717	0.158935
taurodeoxycholate	-0.0107373	-0.08033	0.03287	0.0145554	-0.07594	0.035112	0.030574	-0.24342	0.114608	0.0337	-0.33257	0.159874	0.037539	-0.02599	0.016374	0.112437
gamma-glutamyltyrosine	0.00149197	-0.07208	0.029575	0.0148162	-0.0661	0.031704	0.037099	-0.15789	0.102813	0.124648	-0.05158	0.143618	0.719482	-0.02507	0.014803	0.090329
2-arachidonoyl-GPC (20:4)*	-0.019866	-0.07145	0.029364	0.0149833	-0.04304	0.031483	0.171649	-0.05375	0.102178	0.598858	-0.23447	0.142635	0.10024	-0.01862	0.014699	0.205315
X - 11381	5.97e-05	-0.07153	0.029534	0.0154563	-0.08316	0.031664	0.008642	-0.16682	0.102718	0.104403	-0.07762	0.143475	0.588514	-0.03301	0.01478	0.025522
ursodeoxycholate	0.0195138	0.07667	0.03172	0.0156645	0.094694	0.034043	0.00542	0.211311	0.110635	0.056166	0.079293	0.153676	0.605885	0.036658	0.015897	0.021135
5alpha-androstan-3beta,17beta-diol disulfate	-0.222073	-0.05759	0.023969	0.0162993	-0.05487	0.025697	0.032754	0.037004	0.083406	0.657294	-0.03071	0.11648	0.792058	-0.02864	0.011994	0.016951
S-1-pyrroline-5-carboxylate	0.0372255	-0.07342	0.030612	0.0164811	-0.07791	0.03283	0.017652	-0.15088	0.106685	0.15733	-0.17189	0.148823	0.248104	-0.03123	0.01533	0.041646
1-arachidonoyl-GPC (20:4)*	0.00141133	-0.06967	0.029308	0.0174666	-0.03555	0.031429	0.258084	-0.05912	0.10194	0.561989	-0.06387	0.142373	0.653725	-0.01468	0.014669	0.31699
9,10-DiHOME	0.030505	0.080008	0.033732	0.0177204	0.08842	0.036019	0.014116	0.018854	0.117998	0.873055	0.00927	0.165313	0.955281	0.042605	0.01683	0.011376
phosphatidylcholine (16:0/22:5n3, 18:1/20:4)*	0.0480316	-0.06925	0.029334	0.0182616	-0.06819	0.031452	0.030172	-0.14637	0.102021	0.151406	-0.35675	0.142458	0.012286	-0.02662	0.014681	0.069772
X - 11429	0.0251693	-0.06942	0.029415	0.0182951	-0.07757	0.031531	0.013905	-0.14433	0.102275	0.158201	-0.16362	0.142857	0.252097	-0.03131	0.014715	0.033403
ribitol	-0.0205661	-0.07117	0.030266	0.0187144	-0.05602	0.03245	0.084323	-0.32146	0.105186	0.002248	-0.35424	0.146345	0.015515	-0.01249	0.015153	0.409806
5-methyluridine (ribothymidine)	0.0853631	-0.06836	0.029148	0.0190345	-0.06027	0.031256	0.053834	-0.08873	0.101381	0.381479	-0.12073	0.141594	0.393872	-0.02544	0.014591	0.081324
citrate	-0.0840639	0.065221	0.02792	0.0195113	0.058801	0.029937	0.049538	0.219655	0.097092	0.023696	0.106794	0.13563	0.43107	0.018601	0.013974	0.183181
4-androsten-3beta,17beta-diol disulfate (1)	-0.206119	-0.06228	0.026845	0.0203543	-0.07225	0.028783	0.012076	-0.0445	0.093393	0.633713	-0.08255	0.130431	0.526802	-0.03336	0.013433	0.013023
X - 11444	-0.102192	-0.06394	0.027569	0.0204002	-0.04259	0.029554	0.149576	-0.08946	0.095863	0.350742	-0.15419	0.133908	0.249558	-0.01673	0.013797	0.225398
X - 23729	-0.0168108	-0.07432	0.032201	0.0210219	-0.09286	0.034494	0.007116	-0.10772	0.111725	0.335018	-0.12526	0.155506	0.420568	-0.04066	0.01613	0.011731
alpha-tocopherol	0.00857643	-0.06826	0.029584	0.0210473	-0.03806	0.031725	0.230273	-0.01468	0.102905	0.88658	-0.03253	0.143721	0.820921	-0.01798	0.014807	0.224543
X - 24471	-0.0248227	0.06202	0.026955	0.0214185	0.069067	0.028901	0.016875	0.106037	0.093779	0.258199	0.060364	0.130953	0.644836	0.028946	0.013492	0.031941
X - 12117	-0.0470833	-0.0682	0.029652	0.0214734	-0.07536	0.031775	0.01773	-0.08588	0.102882	0.40386	-0.01901	0.143841	0.894846	-0.03295	0.014833	0.026333
X - 11441	-0.0103938	0.075707	0.033108	0.022239	0.080127	0.035488	0.02398	-0.03369	0.115452	0.770433	-0.00448	0.161725	0.977919	0.040858	0.016561	0.01364
indolelactate	-0.117163	-0.06265	0.027409	0.0222933	-0.06808	0.029387	0.020533	-0.14899	0.095326	0.118097	-0.17282	0.133141	0.194295	-0.02645	0.013717	0.053852
3-hydroxybutyrylcarnitine (2)	-0.0341785	-0.06964	0.030524	0.022547	-0.08674	0.032731	0.008062	-0.08872	0.105584	0.400758	0.020692	0.14714	0.888166	-0.03836	0.015277	0.012056
X - 11470	-0.0233626	-0.06691	0.029335	0.0225741	-0.05752	0.031422	0.067208	-0.1144	0.101705	0.2607	-0.24448	0.142119	0.085413	-0.02289	0.014677	0.118912
7-alpha-hydroxy-3-oxo-4-cholestenoate (7-Hoca)	-0.0322595	0.066155	0.029053	0.022805	0.070448	0.03115	0.023743	-0.03239	0.101055	0.748579	0.00187	0.141137	0.989429	0.036067	0.014538	0.013122
X - 21286	0.00649407	-0.06634	0.029158	0.0229077	-0.08038	0.031264	0.010149	-0.19147	0.101447	0.05913	-0.2455	0.141763	0.083345	-0.03052	0.014596	0.036565
X - 18901	0.0698578	-0.06632	0.029222	0.0232569	-0.05574	0.031334	0.075297	-0.03437	0.10175	0.735508	-0.05618	0.142034	0.692449	-0.02574	0.014623	0.078443
X - 21310	-0.0230578	-0.06896	0.030409	0.02336	-0.07825	0.032581	0.016329	-0.25362	0.105578	0.016314	-0.30022	0.147506	0.041846	-0.02661	0.015229	0.080624
1-palmitoyl-GPI (16:0)*	-0.0447796	-0.06611	0.029199	0.0235851	-0.039	0.031312	0.213004	-0.14829	0.101706	0.144875	-0.15402	0.142082	0.278389	-0.01224	0.014615	0.402527
glutamine	0.320077	-0.06593	0.029155	0.0237485	-0.03456	0.031265	0.268964	0.161501	0.101397	0.111245	0.169518	0.141622	0.231342	-0.02449	0.014591	0.093365
indoleacetate	-0.0162223	-0.0662	0.029507	0.0248828	-0.06893	0.031636	0.02936	-0.19851	0.102614	0.053076	-0.24697	0.143319	0.084881	-0.02456	0.014767	0.096352
1-myristoyl-GPC (14:0)	-0.013011	-0.06577	0.02939	0.0252421	-0.04419	0.031515	0.160878	-0.14696	0.102219	0.150544	-0.24672	0.142751	0.083957	-0.01483	0.01471	0.313569
X - 24293	-0.0514466	-0.06573	0.02942	0.0254952	-0.07282	0.031558	0.021051	-0.16727	0.102258	0.101923	-0.26712	0.142619	0.061098	-0.02789	0.014728	0.058269
X - 12472	-0.0143323	-0.06877	0.030984	0.0264713	-0.09701	0.033202	0.003488	0.116785	0.107378	0.276795	0.221266	0.150043	0.140328	-0.05316	0.015508	0.000611
sphingomyelin (d18:2/16:0, d18:1/16:1)*	0.169746	0.061442	0.027765	0.0269199	0.073254	0.029766	0.013871	0.006713	0.096571	0.944585	-0.02326	0.134874	0.863063	0.03562	0.013893	0.010362
caproate (6:0)	0.00209175	0.063691	0.028876	0.027429	0.075067	0.030961	0.015343	0.130412	0.100441	0.19418	0.199486	0.140286	0.155056	0.030739	0.014451	0.033433
gulonic acid*	0.0333652	-0.06751	0.030658	0.0276859	-0.07893	0.032835	0.016235	-0.05216	0.106127	0.623069	-0.07555	0.148072	0.609916	-0.03625	0.015322	0.017997
tryptophan betaine	0.0377408	-0.0654	0.02971	0.0277258	-0.07182	0.031857	0.024189	-0.11876	0.103256	0.250103	-0.07589	0.144137	0.59852	-0.02966	0.014864	0.046027
O-sulfo-L-tyrosine	0.0186012	-0.06421	0.02934	0.0286489	-0.08301	0.031453	0.008327	-0.11444	0.102043	0.262121	-0.06175	0.142524	0.66483	-0.03538	0.014681	0.015973
N-acetylputrescine	-0.00144824	0.064499	0.029619	0.0294582	0.084714	0.031753	0.007643	-0.02008	0.103021	0.845462	-0.05956	0.143892	0.678936	0.042496	0.01482	0.004147
N-acetylalanine	0.045448	-0.06355	0.029196	0.0295209	-0.06086	0.031304	0.051882	-0.14556	0.101538	0.151743	-0.08291	0.141823	0.558807	-0.02307	0.014612	0.114412
caprylate (8:0)	-0.00744261	0.063605	0.029232	0.0295879	0.080354	0.031339	0.010359	0.093743	0.101671	0.356538	0.161464	0.141995	0.255516	0.035045	0.014628	0.016601
taurocholate	-0.0202879	-0.06686	0.030779	0.0298498	-0.06233	0.032959	0.058637	-0.09768	0.107008	0.361338	-0.11928	0.149256	0.424216	-0.02604	0.015389	0.090601
16a-hydroxy DHEA 3-sulfate	-0.10332	-0.06057	0.028023	0.0306942	-0.07068	0.030049	0.018683	-0.06372	0.097517	0.513527	-0.16228	0.136084	0.233086	-0.03169	0.014023	0.023842
erythronate*	0.0161852	-0.06281	0.029092	0.0308798	-0.04969	0.031194	0.111207	-0.18674	0.101169	0.064948	-0.13953	0.141313	0.323484	-0.01567	0.01456	0.281966
X - 18899	0.0152942	0.063574	0.029565	0.0315548	0.061691	0.031704	0.051702	0.269558	0.102795	0.008747	0.33407	0.14354	0.019965	0.017699	0.014804	0.231905
1-arachidoyl-GPC (20:0)	0.252745	-0.06393	0.029767	0.0317697	-0.04962	0.031914	0.12006	0.015774	0.103364	0.878712	-0.07276	0.144362	0.614243	-0.02508	0.014898	0.092258
X - 21470	-0.115124	-0.06339	0.029561	0.0320149	-0.07283	0.031665	0.021466	-0.17154	0.102566	0.094457	-0.33159	0.143385	0.020767	-0.02772	0.014786	0.06082
dopamine sulfate (1)	0.00462411	-0.08924	0.04189	0.033189	-0.09089	0.044828	0.042664	-0.08694	0.142557	0.541982	0.012581	0.200126	0.949877	-0.04067	0.021002	0.052884
sphingomyelin (d18:1/15:0, d16:1/17:0)*	0.142701	0.061084	0.028819	0.0340642	0.059582	0.030899	0.053851	0.058976	0.100235	0.556291	-0.04689	0.139993	0.737689	0.026477	0.014422	0.066413
stachydrine	0.0449461	-0.06231	0.029404	0.0341084	-0.06814	0.031525	0.03068	-0.15014	0.10226	0.142087	-0.04301	0.142834	0.763343	-0.02642	0.014715	0.072564
gentisate	0.0337507	-0.06364	0.030224	0.0352664	-0.0516	0.032378	0.111062	-0.03754	0.104968	0.720652	0.015316	0.14631	0.916631	-0.0236	0.015125	0.118762
1-linoleoyl-GPI (18:2)*	-0.00934457	-0.06137	0.029196	0.0355842	-0.02705	0.031308	0.387618	0.001622	0.101547	0.987257	-0.05628	0.141823	0.691516	-0.01334	0.014613	0.361159
taurochenodeoxycholate	-0.00752882	-0.06206	0.029603	0.0360589	-0.07431	0.031748	0.019271	-0.14001	0.102901	0.173658	-0.22512	0.143511	0.11675	-0.0299	0.014815	0.043627
X - 11593	-0.0921508	-0.06141	0.029396	0.0367352	-0.08446	0.031513	0.007372	-0.26668	0.10221	0.009091	-0.21446	0.142781	0.133125	-0.02899	0.014711	0.04876
1-margaroyl-GPC (17:0)	0.195868	-0.0605	0.029238	0.0385558	-0.04419	0.031351	0.158699	0.075633	0.101681	0.456997	0.068255	0.142005	0.630773	-0.02521	0.014633	0.084972
tyrosine	0.0114643	-0.05991	0.029516	0.0424011	-0.05161	0.031649	0.102985	-0.09867	0.102656	0.33651	-0.08077	0.143373	0.573183	-0.02071	0.014772	0.160865
myo-inositol	0.0959105	-0.05954	0.029369	0.0426669	-0.05527	0.03149	0.079257	-0.14286	0.102139	0.161927	-0.05895	0.142662	0.679456	-0.02045	0.014698	0.164159
1,5-anhydroglucitol (1,5-AG)	0.0680273	0.05804	0.028665	0.042917	0.048939	0.030736	0.111356	0.244727	0.099676	0.014095	0.103575	0.139241	0.456982	0.012596	0.014347	0.38
1-palmitoleoyl-2-linolenoyl-GPC (16:1/18:3)*	0.0410026	-0.06408	0.031783	0.0437994	-0.05617	0.033976	0.098352	0.047867	0.110747	0.665596	-0.08472	0.155206	0.585176	-0.0298	0.015869	0.060393
acetylcarnitine	-0.0565084	-0.0591	0.029512	0.0452294	-0.04165	0.031644	0.188172	-0.05747	0.102642	0.575555	-0.03181	0.143355	0.824374	-0.01775	0.01477	0.2295
lanthionine	-0.0168713	-0.06786	0.033964	0.045754	-0.06035	0.036458	0.097895	0.035192	0.118628	0.766736	0.20154	0.164738	0.221218	-0.03129	0.017031	0.066207
2-oleoyl-GPC (18:1)*	0.132847	-0.05844	0.029253	0.0457856	-0.04331	0.031367	0.16739	0.120699	0.101739	0.235506	0.098108	0.142098	0.489942	-0.02687	0.014639	0.066435
1-linoleoyl-2-linolenoyl-GPC (18:2/18:3)*	0.101142	-0.05879	0.02958	0.0468888	-0.05963	0.03171	0.06009	0.153684	0.10278	0.134873	0.025735	0.143483	0.857657	-0.03646	0.014806	0.013811
1-myristoyl-2-palmitoyl-GPC (14:0/16:0)	-0.0936876	-0.05821	0.02933	0.0472241	-0.04181	0.03145	0.183722	-0.12031	0.102001	0.238209	-0.25467	0.14246	0.073855	-0.0149	0.01468	0.310145
1-oleoyl-GPI (18:1)*	0.0427477	-0.05816	0.029346	0.0475277	-0.0406	0.031466	0.196995	0.045136	0.102072	0.658355	0.033675	0.142568	0.813281	-0.02202	0.014686	0.133827
umbelliferone sulfate	-0.015456	0.063355	0.031972	0.0475564	0.052518	0.034269	0.125431	-0.07418	0.111043	0.504131	-0.20504	0.155499	0.187328	0.029174	0.015979	0.06792
5alpha-pregnan-3beta,20alpha-diol monosulfate (2)	0.0702747	0.061623	0.03121	0.0483579	0.079035	0.033469	0.018224	0.148281	0.108689	0.172515	0.09531	0.152044	0.530765	0.031841	0.015616	0.041471
gamma-tocopherol/beta-tocopherol	-0.0173317	-0.05882	0.029844	0.0487734	-0.05161	0.032017	0.106972	-0.14428	0.103734	0.164298	-0.28188	0.144841	0.051662	-0.01856	0.014937	0.214113
methyl indole-3-acetate	-0.0624182	-0.06666	0.034092	0.0505755	-0.08129	0.036704	0.026815	-0.26579	0.119363	0.025995	-0.2249	0.166512	0.176854	-0.0277	0.017183	0.106957
cysteine-glutathione disulfide	0.187465	0.058677	0.030046	0.0508558	0.049747	0.032225	0.122687	0.2946	0.104562	0.00485	0.265457	0.145695	0.068484	0.010687	0.015045	0.477501
epiandrosterone sulfate	-0.0789733	-0.05349	0.02741	0.0510214	-0.05667	0.029391	0.053841	0.09744	0.095337	0.306775	0.01204	0.133237	0.927996	-0.03235	0.013718	0.018374
isocitrate	0.0739376	0.056521	0.029231	0.0531881	0.061706	0.031341	0.048994	0.134021	0.10165	0.18738	0.178414	0.141961	0.208862	0.024016	0.014628	0.100672
ornithine	0.217887	-0.05631	0.029253	0.0542809	-0.08431	0.031358	0.007187	-0.10946	0.101735	0.281972	-0.10682	0.142091	0.452222	-0.03625	0.014637	0.013274
X - 13729	0.0947292	-0.0572	0.029798	0.054924	-0.07183	0.031954	0.024611	-0.10725	0.10359	0.300529	-0.25125	0.144615	0.082344	-0.03023	0.014916	0.042724
glycochenodeoxycholate	0.0489584	0.055874	0.029303	0.0565735	0.06554	0.031414	0.036973	0.048738	0.101831	0.632219	-0.05153	0.142175	0.71705	0.029874	0.014662	0.041633
dopamine sulfate (2)	0.0325812	-0.05611	0.029629	0.0582675	-0.06023	0.031768	0.058	0.051163	0.103036	0.619517	0.098163	0.143906	0.495172	-0.03193	0.014826	0.0313
1,3,7-trimethylurate	-0.0828475	-0.0567	0.029943	0.0582938	-0.05754	0.032124	0.073295	-0.20264	0.104388	0.052256	-0.28868	0.145964	0.047986	-0.01884	0.015007	0.209288
X - 11315	0.0955185	-0.05542	0.029343	0.058981	-0.05312	0.031482	0.091561	0.004521	0.102043	0.96466	-0.02534	0.142435	0.85879	-0.02627	0.014694	0.073829
X - 15220	0.0384274	0.062264	0.033008	0.0592852	0.055334	0.035396	0.118022	0.101899	0.114346	0.372875	0.098509	0.159841	0.537715	0.022326	0.016512	0.176361
X - 16397	-0.0885797	-0.06065	0.0322	0.0596619	-0.04957	0.034557	0.151509	-0.05757	0.112008	0.607302	-0.09222	0.156811	0.556478	-0.02165	0.016138	0.179813
glutarate (pentanedioate)	0.0454292	0.064936	0.034544	0.0601662	0.068488	0.036917	0.063606	0.067464	0.120255	0.57481	0.091318	0.166868	0.584224	0.030581	0.017261	0.076485
X - 17469	-0.00900639	0.057094	0.03077	0.0635493	0.044328	0.032894	0.177819	-0.08893	0.106838	0.405206	-0.03548	0.148981	0.811749	0.025847	0.015342	0.092086
xanthurenate	-0.105256	-0.05814	0.031439	0.0644404	-0.03355	0.033685	0.319248	-0.13693	0.109073	0.209353	-0.04407	0.15254	0.772647	-0.01005	0.015719	0.522707
sulfate*	0.0449954	-0.05281	0.028563	0.0644987	-0.04045	0.030627	0.186576	-0.07995	0.099338	0.420934	0.084454	0.138746	0.542736	-0.01612	0.014295	0.259622
N-acetylglucosamine/N-acetylgalactosamine	-0.00485602	-0.05444	0.029529	0.0652623	-0.03548	0.031685	0.262814	0.068188	0.102735	0.506879	0.015527	0.143654	0.913932	-0.02058	0.014787	0.163958
androsterone sulfate	-0.0606198	-0.05212	0.028309	0.0656262	-0.06152	0.030355	0.042729	0.137722	0.098468	0.161948	0.020283	0.13761	0.882825	-0.03659	0.014166	0.009798
1-myristoyl-2-linoleoyl-GPC (14:0/18:2)*	-0.0368653	-0.05327	0.029033	0.0665634	-0.0415	0.03113	0.182523	-0.18098	0.100961	0.073075	-0.27841	0.141001	0.048345	-0.01192	0.014531	0.41211
hexadecanedioate	-0.0265968	0.053942	0.029539	0.0678572	0.05763	0.03167	0.068832	0.170816	0.102723	0.096367	0.19196	0.143487	0.180985	0.020305	0.014783	0.169611
X - 16580	-0.0512263	-0.05382	0.029589	0.0689432	-0.03461	0.031717	0.275257	-0.04534	0.102888	0.659456	-0.02858	0.143685	0.842355	-0.01487	0.014807	0.315333
1-eicosatrienoyl-GPE (20:3)*	-0.0450562	-0.05396	0.029749	0.0697487	-0.03968	0.031922	0.213932	-0.06435	0.103481	0.53407	-0.06764	0.144443	0.639586	-0.01644	0.014893	0.269564
1-margaroyl-2-oleoyl-GPC (17:0/18:1)*	0.00854306	-0.05307	0.02931	0.0702252	-0.03841	0.031424	0.221558	-0.08949	0.101883	0.379754	-0.17486	0.142331	0.219268	-0.01467	0.014668	0.317312
5-acetylamino-6-formylamino-3-methyluracil	-0.00781174	-0.05449	0.030161	0.0708516	-0.05204	0.032317	0.107338	-0.21354	0.104643	0.041312	-0.49828	0.146333	0.000664	-0.01556	0.015094	0.302646
X - 17654	0.01972	-0.05313	0.029503	0.071733	-0.06889	0.031643	0.029489	0.064746	0.102498	0.527612	0.178372	0.143137	0.212732	-0.03681	0.014765	0.012686
X - 24546	-0.100696	-0.05558	0.031269	0.0755195	-0.05904	0.033555	0.078514	0.053031	0.108376	0.624625	0.078979	0.151442	0.602021	-0.0316	0.015695	0.044136
taurine	0.180365	-0.05168	0.029111	0.0758643	-0.05726	0.031211	0.066607	-0.18308	0.101231	0.070558	-0.05574	0.141403	0.693444	-0.01955	0.014569	0.179658
3-methoxycatechol sulfate (1)	-0.0291019	-0.05227	0.029444	0.0759101	-0.07278	0.031569	0.021155	-0.15553	0.102431	0.128935	-0.12201	0.143172	0.394139	-0.02845	0.014736	0.053516
2-linoleoyl-GPC (18:2)*	0.116964	-0.05212	0.029374	0.0760422	-0.04372	0.031496	0.16512	0.147001	0.102157	0.150188	0.094626	0.142687	0.507237	-0.0283	0.014699	0.054212
gamma-glutamylglutamine	0.284674	-0.0521	0.029378	0.0761788	-0.05537	0.031498	0.078768	0.235413	0.102149	0.021208	0.313757	0.142668	0.027884	-0.03814	0.014699	0.009478
X - 24106	0.179859	0.053375	0.030204	0.0772301	0.085703	0.032378	0.008134	0.167944	0.104946	0.109565	0.041457	0.146765	0.777585	0.034228	0.015121	0.023615
1-oleoyl-GPC (18:1)	0.160737	-0.05139	0.029207	0.078532	-0.03719	0.031317	0.235092	0.092201	0.101576	0.364055	0.129845	0.141864	0.360066	-0.02254	0.014616	0.123069
1-palmitoyl-GPG (16:0)*	-0.0784348	-0.05851	0.033267	0.0786446	-0.04183	0.035683	0.24112	-0.01838	0.115814	0.873934	0.024832	0.162391	0.878468	-0.01976	0.016695	0.236645
saccharin	-0.0459043	0.061548	0.035014	0.0788167	0.061731	0.037627	0.100923	0.066629	0.122452	0.586375	0.098879	0.170852	0.562781	0.027071	0.017523	0.122413
X - 14658	-0.0469545	-0.05629	0.032044	0.078997	-0.07941	0.034367	0.020868	0.103227	0.111459	0.354397	-0.00902	0.155804	0.953826	-0.0439	0.016062	0.006286
glycohyocholate	0.0900954	0.058914	0.033563	0.0792396	0.076607	0.036002	0.033382	0.303628	0.117208	0.009601	0.22866	0.164098	0.163526	0.023723	0.016876	0.15983
X - 17340	-0.126287	0.051276	0.029262	0.0797574	0.011447	0.031329	0.714831	0.027619	0.101617	0.785784	-0.03385	0.142064	0.811679	0.004333	0.014632	0.767141
gamma-glutamyl-epsilon-lysine	0.121626	-0.05256	0.030034	0.0801332	-0.0684	0.032156	0.033441	-0.18505	0.104496	0.076614	-0.23215	0.145896	0.111599	-0.02493	0.015003	0.096606
X - 23297	-0.0407363	0.052969	0.030297	0.0804398	0.063201	0.032543	0.052157	0.098185	0.105594	0.352481	0.174754	0.147195	0.235165	0.026438	0.015193	0.081872
X - 24272	-0.00848916	0.070945	0.040586	0.0805154	0.074349	0.043469	0.087247	0.015945	0.139905	0.909267	0.25937	0.196122	0.186056	0.035846	0.020326	0.077853
X - 21442	0.0418522	0.057296	0.032834	0.0810143	0.051166	0.03516	0.145645	-0.03059	0.113725	0.787932	0.069752	0.159428	0.661751	0.026572	0.016422	0.105688
stearoylcarnitine	0.0019243	-0.05056	0.028977	0.0810522	-0.04269	0.031071	0.16948	-0.03853	0.100798	0.70228	-0.19462	0.140746	0.166753	-0.01915	0.014503	0.186788
adipoylcarnitine	-0.029744	-0.05302	0.030394	0.081144	-0.03226	0.032602	0.322434	0.061238	0.105939	0.563243	0.092291	0.147949	0.532768	-0.01869	0.015224	0.219648
succinylcarnitine	-0.0672141	-0.05005	0.028722	0.0814101	-0.04386	0.030792	0.154407	-0.14095	0.099798	0.157875	0.114092	0.139368	0.413007	-0.01493	0.014374	0.298893
N6-acetyllysine	0.0854728	-0.05104	0.029431	0.0828847	-0.07162	0.031562	0.023283	-0.21119	0.102488	0.039362	-0.19445	0.143189	0.174503	-0.02531	0.014734	0.085883
cholate	-0.0296658	0.051493	0.029724	0.0832312	0.062523	0.031878	0.049867	0.255725	0.103435	0.01344	0.178196	0.144596	0.217838	0.018759	0.014881	0.207479
X - 11372	0.0255144	0.050476	0.029207	0.0839808	0.057079	0.031306	0.068293	0.154704	0.101625	0.127964	0.108862	0.141941	0.443125	0.020795	0.014612	0.154723
2-arachidonoyl-GPE (20:4)*	-0.00202082	-0.05268	0.030522	0.0843886	-0.03314	0.032736	0.311392	-0.06491	0.106573	0.54248	-0.19287	0.148667	0.194542	-0.01324	0.015273	0.386003
sphingomyelin (d18:2/14:0, d18:1/14:1)*	0.177314	0.043355	0.025193	0.0852988	0.057205	0.027009	0.0342	-0.03829	0.087622	0.662159	-0.07933	0.122371	0.516835	0.029847	0.012606	0.017917
myristoylcarnitine	-0.109043	-0.05106	0.029765	0.0862793	-0.03515	0.031918	0.270787	-0.05203	0.103474	0.615087	-0.13254	0.144418	0.358767	-0.01482	0.014899	0.319999
X - 16654	-0.038465	0.057178	0.033346	0.0864348	0.075405	0.035596	0.034176	-0.0975	0.116112	0.401078	-0.05305	0.162285	0.743757	0.041268	0.016569	0.012769
uridine	0.0744139	0.050502	0.029514	0.0870872	0.04689	0.031642	0.138395	0.164823	0.102626	0.108293	0.317227	0.143313	0.026883	0.015315	0.014769	0.299773
X - 23644	0.0145589	-0.05175	0.030401	0.0887627	-0.0512	0.032593	0.116252	-0.05084	0.106209	0.632176	0.000192	0.148198	0.998965	-0.02278	0.015216	0.134467
fructose	0.0208148	-0.05017	0.029512	0.0891694	-0.03505	0.031644	0.268045	-0.10531	0.102635	0.304882	0.079095	0.143348	0.581119	-0.01228	0.01477	0.40566
X - 12524	-0.0431538	-0.04896	0.028945	0.0907991	-0.03325	0.031037	0.283991	-0.01618	0.100674	0.872287	-0.02038	0.140597	0.884776	-0.01556	0.014486	0.282874
erythritol	0.0340795	-0.0496	0.029343	0.0909816	-0.0562	0.03146	0.074064	-0.09688	0.102045	0.342456	-0.11903	0.142561	0.403763	-0.02305	0.014685	0.116483
2-hydroxybutyrate/2-hydroxyisobutyrate	-0.250845	0.049758	0.029443	0.0910608	0.070051	0.031565	0.026489	0.010095	0.102423	0.92149	-0.05913	0.143085	0.67944	0.033893	0.014733	0.021438
X - 11905	0.055621	0.050058	0.029626	0.091117	0.057724	0.031781	0.06935	0.198805	0.103015	0.053651	0.315514	0.143895	0.028353	0.019027	0.014832	0.199566
butyrylcarnitine	-0.105564	-0.04985	0.029544	0.0915904	-0.05031	0.031697	0.112489	-0.17971	0.102626	0.079959	-0.11282	0.143206	0.430839	-0.01628	0.014797	0.271412
maleate	0.00330517	0.05247	0.031115	0.0917656	0.062533	0.033311	0.060513	0.102023	0.107951	0.344639	0.215734	0.150611	0.152064	0.025903	0.015547	0.095716
4-acetaminophen sulfate	0.022456	0.067972	0.040465	0.0930519	0.03995	0.043283	0.356049	0.193102	0.142169	0.174437	0.148924	0.199179	0.454677	0.010764	0.020152	0.593266
phenylacetylglycine	0.0376364	0.057693	0.034349	0.0930724	0.045618	0.036788	0.215005	-0.14415	0.119888	0.229257	-0.06854	0.16721	0.681867	0.028985	0.017154	0.091131
X - 16087	-0.101338	0.053193	0.031685	0.0932197	0.069367	0.033953	0.041076	0.040484	0.109587	0.711822	0.118576	0.153492	0.439827	0.032104	0.015843	0.042759
sphingomyelin (d18:1/17:0, d17:1/18:0, d19:1/16:0)	0.127584	0.048121	0.028805	0.0948323	0.064356	0.030881	0.037185	0.096215	0.100175	0.336845	-0.00728	0.139914	0.958482	0.027082	0.014414	0.060289
glycocholate	0.0196476	0.048809	0.029223	0.0948965	0.065974	0.031329	0.035244	0.065918	0.101636	0.516632	-0.00247	0.141966	0.9861	0.029292	0.014624	0.045199
N-delta-acetylornithine	0.0553552	-0.04933	0.029646	0.096158	-0.06243	0.031785	0.049542	-0.02575	0.103109	0.802834	0.181915	0.143993	0.206488	-0.02942	0.014835	0.047358
propionylcarnitine	-0.0606293	-0.04811	0.028933	0.0964029	-0.03275	0.03102	0.291048	-0.20526	0.100599	0.041341	-0.11816	0.140519	0.400447	-0.0065	0.014479	0.653706
methionine sulfone	0.168275	-0.04797	0.028903	0.0970083	-0.05711	0.030991	0.065396	-0.18987	0.100538	0.058983	-0.05234	0.140468	0.709429	-0.01916	0.014464	0.185331
3-methyl-2-oxobutyrate	-0.095147	0.047927	0.028946	0.0978025	0.05367	0.031035	0.08377	0.126885	0.100676	0.207575	0.131403	0.140597	0.350012	0.020414	0.014486	0.158817
gamma-CEHC	0.136924	-0.04874	0.029457	0.0980103	-0.0381	0.031587	0.227776	-0.08936	0.102471	0.38318	-0.19673	0.143125	0.169301	-0.01452	0.014743	0.324619
pseudouridine	0.00188411	-0.04793	0.029107	0.0996364	-0.03973	0.031209	0.203054	-0.07376	0.101228	0.466205	0.037873	0.141381	0.788796	-0.01605	0.014567	0.270614
pimeloylcarnitine/3-methyladipoylcarnitine	0.1029	-0.05196	0.031634	0.100493	-0.04985	0.033956	0.142151	0.046026	0.110009	0.675678	0.039589	0.153364	0.796309	-0.0266	0.015846	0.093306
oleic ethanolamide	-0.00567316	0.048849	0.029743	0.100539	0.045961	0.031888	0.149517	0.056116	0.103431	0.587452	0.193256	0.144442	0.180942	0.019928	0.014883	0.180613
galactonate	0.0419329	0.053563	0.032694	0.101394	0.042819	0.035111	0.22268	-0.24293	0.114539	0.033956	-0.13116	0.159911	0.412112	0.032164	0.016377	0.049565
X - 11299	-0.0265614	-0.05071	0.03097	0.101581	-0.04477	0.033169	0.177149	0.026537	0.107343	0.804747	-0.22021	0.150383	0.143129	-0.02327	0.015503	0.133418
X - 24431	0.0725394	0.04747	0.029002	0.101709	0.055961	0.031104	0.072022	0.051654	0.100792	0.608324	0.125018	0.140818	0.374669	0.02504	0.014518	0.084615
2-aminophenol sulfate	0.00425376	-0.04815	0.029461	0.102206	-0.06072	0.031583	0.054559	-0.11754	0.102434	0.251226	-0.03271	0.143079	0.819167	-0.0243	0.014742	0.09926
X - 13844	0.0299978	0.061334	0.037607	0.102956	0.080326	0.040246	0.045989	0.001303	0.129912	0.991997	0.063679	0.180947	0.724907	0.03936	0.018788	0.036217
2-palmitoleoylglycerol (16:1)*	-0.0712056	-0.05749	0.035343	0.103854	-0.05173	0.037971	0.173103	-0.19887	0.122731	0.10519	-0.05261	0.172778	0.760773	-0.01618	0.017803	0.363349
orotidine	-0.0783382	-0.04646	0.028695	0.105466	-0.05615	0.030772	0.068072	-0.09344	0.099758	0.348968	-0.02937	0.139761	0.833557	-0.02319	0.014364	0.106538
isoeugenol sulfate	-0.017934	0.066817	0.041346	0.106142	0.074997	0.044384	0.091141	0.229075	0.143064	0.109389	0.030773	0.19802	0.876507	0.026263	0.020834	0.207516
alanine	0.21646	-0.04747	0.029467	0.107254	-0.07246	0.031589	0.021817	-0.17803	0.102468	0.082333	-0.07551	0.143128	0.597828	-0.02724	0.014745	0.06469
5-bromotryptophan	0.0268349	-0.04717	0.029282	0.107273	-0.05108	0.031402	0.10383	-0.06626	0.101875	0.515443	0.057267	0.142276	0.687319	-0.02197	0.014657	0.133956
N-6-trimethyllysine	-0.0328469	-0.04445	0.02766	0.108114	-0.05385	0.029655	0.069435	-0.11079	0.096192	0.249456	-0.1501	0.134346	0.263903	-0.02125	0.013842	0.124811
dodecanedioate	0.0302269	0.047388	0.029494	0.108158	0.053517	0.031628	0.090655	0.108133	0.102658	0.292215	0.156255	0.143398	0.275886	0.021215	0.014762	0.150706
beta-hydroxyisovalerate	-0.138213	0.045184	0.02822	0.109379	0.063404	0.030254	0.036128	0.141261	0.098135	0.150052	0.047806	0.137071	0.727272	0.024515	0.014122	0.082596
12,13-DiHOME	0.0350264	0.051753	0.032477	0.111075	0.048659	0.034719	0.16109	0.040546	0.112683	0.718987	0.006453	0.157455	0.967309	0.022023	0.01622	0.174581
arabinose	0.010615	0.052688	0.033111	0.111582	0.059574	0.035596	0.094242	0.06696	0.114627	0.559134	0.13668	0.159881	0.392636	0.025959	0.016584	0.117547
trans-4-hydroxyproline	0.124442	0.046703	0.029384	0.112004	0.043962	0.031505	0.162933	-0.00416	0.102193	0.967521	-0.13418	0.142721	0.347145	0.021759	0.014705	0.138981
1,2-dipalmitoyl-GPC (16:0/16:0)	-0.0532897	-0.04655	0.029359	0.112905	-0.021	0.031481	0.504803	-0.09535	0.102103	0.350375	-0.29138	0.142578	0.041011	-0.00585	0.014694	0.690377
X - 11880	0.0235566	0.04611	0.029221	0.114595	0.05471	0.031328	0.080775	0.098245	0.101635	0.333741	0.114066	0.14192	0.421566	0.022259	0.014623	0.127994
N-acetylserine	0.062302	-0.04613	0.029263	0.115003	-0.05849	0.031373	0.06232	-0.05487	0.101772	0.589796	0.004812	0.142139	0.972996	-0.02613	0.014644	0.074375
docosapentaenoate (n6 DPA; 22:5n6)	-0.113501	-0.05058	0.032126	0.115403	-0.01891	0.034553	0.584217	-0.1011	0.11198	0.366626	-0.11751	0.15722	0.45483	-0.00455	0.016117	0.777813
cortisone	0.0394274	0.046718	0.029743	0.116279	0.050114	0.031889	0.116093	0.221169	0.103389	0.032443	0.226773	0.144409	0.116364	0.014263	0.014885	0.33796
cysteinylglycine	0.0379706	-0.04782	0.030543	0.117488	-0.04488	0.032761	0.170695	0.01568	0.1062	0.882625	-0.00723	0.147866	0.961004	-0.02274	0.015286	0.136943
X - 11483	-0.0210747	-0.05761	0.036807	0.117554	-0.05652	0.039361	0.151076	0.097727	0.127587	0.443722	0.053086	0.177503	0.764896	-0.03253	0.018438	0.077751
glycochenodeoxycholate glucuronide (1)	-0.113884	0.044881	0.028847	0.119777	0.074331	0.030918	0.016229	0.093914	0.100486	0.350015	0.021395	0.140116	0.87864	0.032049	0.01442	0.026272
10-undecenoate (11:1n1)	-0.102277	-0.04599	0.029578	0.120042	-0.04672	0.031713	0.140763	-0.02442	0.102868	0.812321	0.019589	0.143669	0.891546	-0.02178	0.014802	0.141266
4-methylcatechol sulfate	0.0135461	-0.0459	0.029635	0.121411	-0.03324	0.031775	0.295569	-0.05984	0.103064	0.561488	-0.14444	0.143938	0.315644	-0.01351	0.014831	0.362219
cortisol	0.0772315	0.045432	0.029385	0.122119	0.043005	0.031507	0.172298	0.206304	0.10215	0.043447	0.168978	0.142663	0.236259	0.011471	0.014707	0.435427
X - 12306	0.0377639	-0.05121	0.033154	0.122498	-0.05259	0.03547	0.138187	0.013993	0.115148	0.903278	0.130258	0.161157	0.418961	-0.02641	0.016541	0.110447
2-hydroxyhippurate (salicylurate)	-0.0400685	-0.04564	0.029674	0.124034	-0.04714	0.031799	0.138246	-0.00464	0.103179	0.964133	-0.01343	0.144119	0.925771	-0.02292	0.014845	0.122668
X - 12127	-0.0256858	0.047151	0.03085	0.126442	0.059723	0.033068	0.07094	0.059114	0.107347	0.581864	0.192974	0.149892	0.197979	0.026563	0.01544	0.085392
chenodeoxycholate	-0.0308514	0.049804	0.032633	0.127001	0.04255	0.03508	0.225192	0.24811	0.114127	0.029734	0.155886	0.158452	0.325242	0.009417	0.016409	0.566063
1-linoleoyl-2-arachidonoyl-GPC (18:2/20:4n6)*	0.0234047	-0.04647	0.030502	0.127694	-0.02446	0.032695	0.454408	-0.09338	0.105607	0.376588	-0.26038	0.147978	0.07851	-0.0076	0.015252	0.618313
p-cresol sulfate	0.0468117	-0.04465	0.029453	0.129562	-0.04655	0.031578	0.140507	-0.03318	0.10243	0.745981	-0.08962	0.143055	0.53103	-0.02129	0.014739	0.148723
trigonelline (N'-methylnicotinate)	0.030406	-0.04467	0.029573	0.130989	-0.04838	0.031707	0.127058	-0.12	0.102842	0.243296	0.039928	0.143642	0.78104	-0.01814	0.014799	0.220399
oleoylcarnitine	-0.0115626	-0.04439	0.029473	0.132066	-0.04508	0.0316	0.153729	-0.01456	0.102499	0.887059	-0.11759	0.14315	0.411392	-0.02143	0.014749	0.146176
N1-methylinosine	-0.0455146	-0.04342	0.028857	0.132482	-0.0546	0.030925	0.077519	-0.03483	0.100267	0.728351	-0.0632	0.140034	0.651762	-0.02517	0.014438	0.081316
dihomo-linolenate (20:3n3 or n6)	-0.0830996	-0.04387	0.029199	0.132993	-0.01951	0.03131	0.533228	-0.10493	0.10154	0.301435	0.024331	0.141848	0.863814	-0.00468	0.014613	0.749002
3-ethylphenylsulfate	-0.0320276	-0.06031	0.040243	0.134007	-0.07362	0.043223	0.088573	-0.11901	0.139834	0.394751	0.028692	0.193691	0.882242	-0.03039	0.020126	0.131162
1-linolenoylglycerol (18:3)	-0.0569083	-0.04481	0.030045	0.13592	-0.03231	0.032198	0.315662	-0.04778	0.104446	0.647349	-0.0555	0.146106	0.704043	-0.01363	0.01503	0.364684
X - 24455	0.0232141	0.053499	0.035894	0.136149	0.068572	0.038463	0.074664	0.031975	0.123517	0.795742	0.244843	0.172938	0.156881	0.031953	0.017907	0.074406
2,3-dihydroxyisovalerate	-0.00533384	-0.04367	0.029312	0.136302	-0.04283	0.03142	0.172849	-0.07667	0.101828	0.451491	-0.11253	0.142275	0.429017	-0.01744	0.014672	0.234483
succinate	0.150503	0.043443	0.029297	0.138147	0.049453	0.031407	0.115384	0.039048	0.101874	0.701505	-0.05634	0.142303	0.692151	0.022435	0.014658	0.125921
X - 17612	-0.010795	-0.0493	0.033392	0.139834	-0.05941	0.03568	0.095951	-0.29393	0.11603	0.011321	-0.431	0.162103	0.007857	-0.01555	0.016676	0.351077
tetradecanedioate	-0.0303586	0.043692	0.029633	0.14039	0.04801	0.031779	0.130887	0.155078	0.103072	0.132468	0.233562	0.14384	0.104454	0.016304	0.014827	0.271512
palmitoylcarnitine	-0.0994185	-0.04318	0.029283	0.140393	-0.02979	0.031397	0.342809	0.000376	0.101841	0.997057	-0.10603	0.142225	0.455991	-0.01463	0.014655	0.318181
X - 21729	0.00804356	0.043444	0.029698	0.14354	0.050981	0.031841	0.109388	0.030338	0.103207	0.768798	0.015003	0.144126	0.917096	0.023607	0.014867	0.112342
S-methylcysteine	0.0934336	-0.04334	0.029676	0.144214	-0.05881	0.031814	0.064567	-0.11189	0.1032	0.278302	-0.08805	0.14414	0.541316	-0.02363	0.01485	0.111567
3,4-methyleneheptanoate	0.0281676	0.047134	0.032302	0.144551	0.066273	0.03457	0.055261	0.138175	0.111424	0.214977	0.227291	0.155876	0.144835	0.026039	0.016154	0.107008
tricarballylate	-0.0447898	0.041906	0.028872	0.14668	0.041426	0.030953	0.180812	0.121169	0.100395	0.227486	0.053421	0.140219	0.703223	0.01467	0.014447	0.309934
4-acetamidobutanoate	0.0496224	-0.04245	0.029403	0.148882	-0.04055	0.03152	0.198314	-0.05679	0.10226	0.578671	-0.03926	0.142797	0.783379	-0.01724	0.014709	0.241264
X - 12705	0.0573843	-0.05066	0.035113	0.149136	-0.04046	0.037507	0.280724	0.03732	0.122258	0.76018	0.071766	0.170473	0.673782	-0.02162	0.017527	0.21734
theophylline	-0.0649104	-0.04254	0.029549	0.149989	-0.0339	0.031682	0.284654	-0.10368	0.102847	0.313435	-0.01987	0.14366	0.889982	-0.0118	0.014788	0.424791
1-(1-enyl-stearoyl)-GPE (P-18:0)*	0.0855226	-0.04238	0.029455	0.150245	-0.03302	0.031586	0.295848	0.079639	0.102436	0.436912	0.211258	0.143167	0.140079	-0.01993	0.014748	0.176637
cystine	-0.00181806	0.041852	0.029163	0.151294	0.029815	0.031269	0.340366	-0.00011	0.101423	0.99914	0.23128	0.141633	0.102507	0.01463	0.014595	0.316154
hydroxybutyrylcarnitine*	-0.133556	-0.04916	0.03441	0.153183	-0.05432	0.036894	0.141005	-0.08694	0.119187	0.465759	-0.0584	0.165759	0.724616	-0.02255	0.017217	0.190387
X - 23639	0.277759	0.041969	0.029416	0.153687	0.021326	0.031541	0.498966	-0.03262	0.102302	0.74986	0.161926	0.142871	0.257082	0.011982	0.014721	0.415705
X - 12013	0.0533119	0.048789	0.03442	0.156392	0.051293	0.036831	0.163761	0.101478	0.120979	0.401604	-0.00293	0.168654	0.986146	0.020561	0.017197	0.231886
N-acetylglutamine	0.111802	-0.04304	0.030384	0.156652	-0.00842	0.032593	0.796219	-0.12687	0.105766	0.230355	-0.22864	0.148195	0.1229	0.001785	0.015233	0.906722
1-oleoyl-GPE (18:1)	0.0440615	-0.0415	0.02943	0.158569	-0.02913	0.031551	0.35583	0.029461	0.102366	0.773505	-0.07585	0.142927	0.595645	-0.01566	0.014726	0.287491
4-hydroxyphenylpyruvate	0.0179639	-0.04151	0.029468	0.158967	-0.03819	0.031595	0.226822	-0.10297	0.102478	0.315022	0.0957	0.143122	0.503728	-0.01393	0.014747	0.344845
glucose	-0.0884654	-0.04146	0.029509	0.160082	-0.04017	0.031638	0.204178	-0.05663	0.102622	0.581066	0.075084	0.143326	0.600382	-0.01707	0.014767	0.24783
gamma-glutamylglutamate	-0.0165334	0.040769	0.029031	0.160248	0.052177	0.031132	0.093772	-0.04899	0.100913	0.627329	0.050126	0.141008	0.722237	0.027881	0.01453	0.055027
1-palmitoleoylglycerol (16:1)*	-0.113971	-0.04164	0.029699	0.160931	-0.03222	0.03184	0.311634	-0.25525	0.10302	0.013241	-0.08432	0.143881	0.557843	-0.00385	0.014857	0.795686
vanillic alcohol sulfate	0.0349562	0.054582	0.038988	0.161572	0.047212	0.041721	0.257841	0.096885	0.136158	0.476761	0.140953	0.188957	0.455725	0.018697	0.019474	0.337038
3-hydroxyhippurate	0.0418941	-0.04115	0.029426	0.162052	-0.04133	0.031553	0.190231	-0.03825	0.102327	0.708534	0.040431	0.142915	0.777256	-0.01849	0.014728	0.209291
indolin-2-one	0.0161247	-0.05419	0.038914	0.163822	-0.06345	0.041699	0.128164	-0.2408	0.133945	0.072263	-0.30328	0.187075	0.105028	-0.01985	0.019552	0.309932
eicosapentaenoylcholine	0.0100191	-0.04601	0.033061	0.164073	-0.0196	0.0354	0.579801	0.092808	0.114706	0.418486	-0.09219	0.160694	0.566167	-0.01404	0.016575	0.396997
X - 11308	0.0191015	-0.0399	0.02896	0.168329	-0.04306	0.031048	0.16552	0.109369	0.10072	0.277564	0.046748	0.140651	0.739615	-0.02623	0.014493	0.070365
N1-methyladenosine	-0.0453817	-0.04021	0.029206	0.168603	-0.04165	0.031308	0.183394	-0.183	0.101518	0.071467	-0.14451	0.141855	0.308366	-0.0119	0.014616	0.41556
1,2-dilinoleoyl-GPC (18:2/18:2)	0.143991	-0.0406	0.029493	0.168653	-0.04497	0.031616	0.154905	0.102157	0.102585	0.319357	0.062269	0.143277	0.663855	-0.02682	0.014756	0.069133
N6-carbamoylthreonyladenosine	-0.0574501	-0.04078	0.029669	0.169278	-0.0463	0.031769	0.145051	-0.19435	0.103209	0.059715	-0.22111	0.144074	0.124886	-0.01371	0.014844	0.355791
laurate (12:0)	-0.0448245	0.04026	0.029294	0.169365	0.062759	0.031405	0.0457	0.086808	0.101874	0.394172	0.085324	0.142284	0.548733	0.026738	0.014659	0.068175
1-(1-enyl-palmitoyl)-2-palmitoyl-GPC (P-16:0/16:0)*	0.0886031	0.040778	0.029703	0.169833	0.05915	0.031835	0.063196	0.106983	0.103174	0.299797	-0.02056	0.14407	0.886521	0.024016	0.014859	0.106068
gamma-glutamylvaline	-0.111529	-0.03908	0.028496	0.170232	-0.04508	0.030547	0.140007	-0.04422	0.099159	0.655649	0.084824	0.138467	0.540161	-0.02005	0.014256	0.159583
4-guanidinobutanoate	0.00565555	-0.0396	0.028969	0.171651	-0.05043	0.031051	0.104383	-0.02678	0.100679	0.790251	-0.0649	0.140684	0.644604	-0.02349	0.014492	0.10514
X - 24693	0.0390805	0.047725	0.035061	0.173489	0.043719	0.037507	0.243807	0.03469	0.121203	0.774723	-0.05974	0.169533	0.724558	0.019846	0.017519	0.257345
X - 21736	-0.062584	-0.04057	0.029823	0.173779	-0.04116	0.032005	0.198481	-0.03755	0.103819	0.71759	-0.10765	0.144989	0.457825	-0.01845	0.014941	0.21703
piperine	-0.0582272	-0.0415	0.03082	0.178146	-0.02936	0.033021	0.373987	0.092478	0.106758	0.386378	0.125146	0.149319	0.401986	-0.01877	0.015424	0.22362
X - 12729	0.0238743	-0.04483	0.033517	0.181054	-0.05827	0.035906	0.104641	-0.04981	0.115421	0.666059	0.084893	0.161154	0.598359	-0.02632	0.016791	0.117042
1-palmitoleoyl-GPC (16:1)*	0.067907	-0.03872	0.029005	0.181918	-0.02862	0.031099	0.357436	-0.06343	0.100869	0.529476	-0.10993	0.140876	0.435192	-0.01108	0.014515	0.44522
1-palmitoyl-2-palmitoleoyl-GPC (16:0/16:1)*	-0.135101	-0.03891	0.029171	0.182229	-0.02939	0.031277	0.347334	-0.18003	0.101432	0.075939	-0.26598	0.141661	0.060467	-0.00602	0.014599	0.679886
ergothioneine	0.0102806	0.040063	0.030056	0.182579	0.017817	0.032219	0.58027	-0.08902	0.104432	0.393992	-0.19227	0.145922	0.187667	0.012893	0.015036	0.391201
X - 12026	-0.0192161	-0.03931	0.029498	0.182635	-0.04748	0.031629	0.133312	-0.17425	0.10258	0.089406	-0.16731	0.143234	0.242806	-0.01516	0.014759	0.304447
X - 17676	0.0478699	0.040066	0.030386	0.187343	0.054033	0.032558	0.097027	0.017219	0.105978	0.870937	0.172193	0.147796	0.244017	0.025682	0.015188	0.090892
paraxanthine	-0.028922	-0.03861	0.029585	0.191961	-0.0435	0.031731	0.170473	-0.08795	0.103032	0.393334	-0.02112	0.143986	0.883407	-0.01726	0.014818	0.244096
X - 23756	-0.0195372	-0.03908	0.030015	0.192882	-0.04786	0.032202	0.137218	0.122933	0.104317	0.238642	0.104954	0.145865	0.471831	-0.02922	0.015027	0.051884
X - 24474	-0.00460132	-0.04046	0.031118	0.193535	-0.03722	0.033354	0.264479	0.039198	0.108837	0.718741	0.035445	0.15263	0.816364	-0.02007	0.015569	0.19745
X - 24766	0.15571	-0.03779	0.029154	0.194882	-0.0696	0.031256	0.025986	0.001906	0.101385	0.985001	0.074773	0.141592	0.597447	-0.03423	0.014588	0.018977
X - 14904	0.0442663	0.043174	0.033487	0.197334	0.042499	0.035813	0.235388	0.090552	0.115445	0.432846	0.111008	0.161415	0.49165	0.016652	0.016757	0.320355
eicosanodioate	0.0628771	0.037831	0.029348	0.197405	0.024003	0.031466	0.445598	0.119154	0.102052	0.243001	0.135041	0.142533	0.343437	0.006218	0.014687	0.67205
valine	-0.102052	-0.03655	0.028437	0.198735	-0.04681	0.030483	0.124645	-0.03513	0.098931	0.722509	0.066672	0.138112	0.629291	-0.02133	0.014229	0.1339
gamma-glutamyl-2-aminobutyrate	0.0801523	-0.03945	0.030728	0.199218	-0.05582	0.032944	0.090239	-0.02247	0.107325	0.834133	0.062861	0.149538	0.674227	-0.02625	0.01535	0.087273
X - 24544	-0.0889918	-0.03738	0.029158	0.199883	-0.05211	0.031247	0.095428	-0.04357	0.101585	0.66803	-0.10921	0.141742	0.44105	-0.02361	0.014605	0.106074
X - 11850	0.058163	0.038298	0.029932	0.200746	0.047993	0.032077	0.134631	0.056218	0.104146	0.589349	0.059631	0.145286	0.681495	0.020911	0.014966	0.16239
X - 12846	-0.0742588	-0.03688	0.028858	0.20123	-0.03515	0.030919	0.255625	-0.22352	0.099963	0.025374	-0.29834	0.139932	0.033029	-0.00676	0.014431	0.639681
1-methylxanthine	0.0336012	-0.03799	0.02977	0.20199	-0.03189	0.031927	0.317845	0.116829	0.103584	0.259403	0.201045	0.144795	0.165019	-0.0211	0.014903	0.156952
mannose	-0.159692	-0.03761	0.029501	0.202406	-0.03595	0.03163	0.255724	0.015272	0.102599	0.881675	0.069455	0.143286	0.627875	-0.01835	0.014763	0.213963
citrulline	0.156553	-0.03739	0.029416	0.203693	-0.04029	0.031539	0.20141	-0.07184	0.102299	0.48253	0.071338	0.142875	0.617575	-0.01642	0.014721	0.264808
X - 23293	-0.0521736	-0.03858	0.030364	0.203867	0.037838	0.03254	0.24493	0.031852	0.105655	0.763058	0.160126	0.147509	0.27771	0.017096	0.015195	0.260591
X - 15161	0.0921428	0.038302	0.030408	0.20784	0.040399	0.032621	0.215573	-0.09008	0.106094	0.395855	-0.05503	0.147948	0.709936	0.023988	0.015222	0.115098
urea	-0.0647108	-0.03646	0.028975	0.208356	-0.04574	0.031065	0.140961	0.011756	0.100765	0.907123	0.051081	0.140731	0.716636	-0.02298	0.014499	0.112948
glycodeoxycholate	0.0206447	0.044422	0.035379	0.209291	0.067106	0.037773	0.075685	-0.0727	0.122138	0.55171	-0.24013	0.171134	0.160598	0.036337	0.017631	0.03934
X - 17185	0.0150552	-0.03757	0.030088	0.211767	-0.04121	0.03229	0.201896	-0.1485	0.104702	0.156119	-0.12094	0.146498	0.409088	-0.01329	0.015076	0.377897
phenylalanine	0.0239463	-0.03617	0.029249	0.216223	-0.03196	0.03136	0.308168	0.043892	0.101716	0.666105	0.074641	0.14206	0.599303	-0.01772	0.014637	0.225951
X - 16124	-0.0558547	-0.03983	0.032256	0.216968	-0.02512	0.034736	0.469518	-0.02153	0.112793	0.848652	0.032251	0.157163	0.837417	-0.01135	0.016232	0.484429
glycerol	0.00223371	0.033829	0.027432	0.217528	0.049474	0.02941	0.09255	0.01917	0.095412	0.840767	0.074432	0.133241	0.576427	0.023381	0.013728	0.088578
5-acetylamino-6-amino-3-methyluracil	0.0437162	-0.03654	0.029655	0.21798	-0.03131	0.031796	0.324789	-0.19057	0.103179	0.06478	-0.2094	0.144095	0.146187	-0.00648	0.014841	0.662246
3-carboxy-4-methyl-5-propyl-2-furanpropanoate (CMPF)	0.0133011	-0.03619	0.029486	0.219742	-0.03435	0.031614	0.277248	-0.05609	0.102542	0.584372	-0.02078	0.143216	0.884661	-0.01423	0.014756	0.334723
1-linoleoyl-GPC (18:2)	0.143368	-0.03569	0.029331	0.223693	-0.02179	0.031449	0.488439	0.176224	0.101993	0.08405	0.235113	0.142443	0.098856	-0.01891	0.014678	0.197771
5-oxoproline	0.0844212	-0.03569	0.029382	0.224537	-0.03	0.031503	0.341013	-0.07107	0.102179	0.486708	-0.13453	0.142703	0.345831	-0.0114	0.014704	0.438157
X - 13684	-0.104772	0.033944	0.027987	0.225213	0.037243	0.030001	0.214489	0.094936	0.09734	0.329434	0.262316	0.135891	0.053592	0.013848	0.014005	0.322779
4-ethylphenylsulfate	0.0284484	-0.0358	0.029536	0.225464	-0.04233	0.031669	0.181399	-0.20175	0.102696	0.049494	-0.26325	0.143426	0.066466	-0.01135	0.014782	0.442465
phosphate	0.136188	-0.03534	0.029173	0.225825	-0.04761	0.031277	0.127967	0.008661	0.101454	0.93197	0.00969	0.141694	0.94548	-0.02376	0.014598	0.103645
2-linoleoyl-GPE (18:2)*	0.0534884	-0.03589	0.029675	0.226544	-0.02375	0.031822	0.455505	0.081723	0.103173	0.428321	0.075246	0.143963	0.601209	-0.01546	0.014853	0.297817
arachidonate (20:4n6)	-0.0357024	-0.03527	0.0292	0.227178	-0.00375	0.031309	0.904699	-0.11587	0.10154	0.253834	-0.13032	0.141817	0.358166	0.003564	0.014613	0.8073
X - 12462	0.0919459	-0.03572	0.029691	0.228995	-0.04401	0.031841	0.166897	-0.03576	0.103501	0.729726	-0.07129	0.14438	0.621472	-0.01995	0.01487	0.179675
X - 12849	0.0274755	0.038932	0.032392	0.229434	0.043323	0.03472	0.212139	0.07825	0.113099	0.489038	-0.05374	0.157733	0.73333	0.01763	0.016204	0.276618
1-(1-enyl-palmitoyl)-2-docosahexaenoyl-GPE (P-16:0/22:6)*	-0.0356871	0.035169	0.029376	0.231253	0.050859	0.031491	0.10633	0.085897	0.102125	0.400314	-0.03954	0.142637	0.78163	0.02094	0.014698	0.154284
cysteine sulfinic acid	-0.0740778	-0.03617	0.030517	0.235886	-0.03518	0.03271	0.282239	-0.159	0.105853	0.133118	-0.29843	0.148033	0.043829	-0.00982	0.01528	0.520301
pro-hydroxy-pro	0.18876	0.03496	0.029514	0.236233	0.028211	0.031646	0.372707	-0.05629	0.102704	0.583645	-0.04639	0.143521	0.746539	0.016458	0.014769	0.26516
2-hydroxystearate	0.072849	-0.03469	0.029291	0.236306	-0.01285	0.031409	0.682438	-0.06496	0.101892	0.523815	-0.04434	0.142379	0.755511	-0.00328	0.014658	0.823201
X - 18922	-0.0143806	-0.03611	0.030782	0.240733	-0.01431	0.033012	0.664739	0.041114	0.107322	0.701659	-0.01795	0.149352	0.904316	-0.00894	0.015416	0.562173
glycosyl-N-stearoyl-sphingosine	0.10326	0.035665	0.030439	0.241352	0.044305	0.032617	0.174395	0.17615	0.105698	0.095637	0.031937	0.147388	0.828457	0.0135	0.015221	0.375167
catechol sulfate	0.0694191	-0.03456	0.029513	0.24162	-0.03443	0.031642	0.276628	-0.11572	0.102629	0.259549	0.041884	0.143342	0.770145	-0.01149	0.014769	0.436549
hippurate	0.0500867	-0.03412	0.029347	0.244963	-0.03509	0.031465	0.264808	-0.06275	0.102057	0.538664	0.007929	0.142539	0.955643	-0.01429	0.014686	0.330703
X - 12844	-0.0384915	-0.03405	0.029384	0.246563	-0.06121	0.031499	0.051995	-0.0134	0.102135	0.895595	-0.07155	0.142657	0.615997	-0.02941	0.014703	0.04551
deoxycholate	-0.0110385	0.037152	0.032194	0.248527	0.059885	0.034423	0.081949	-0.00985	0.11129	0.929508	-0.04626	0.156257	0.767207	0.029747	0.016042	0.063721
4-methyl-2-oxopentanoate	-0.139233	0.032465	0.028297	0.2513	0.034596	0.030339	0.254182	0.092074	0.098404	0.349463	0.124463	0.137435	0.36516	0.012677	0.014161	0.370691
1-palmitoyl-2-arachidonoyl-GPC (16:0/20:4)*	-0.11368	-0.03348	0.029235	0.252096	-0.00464	0.031347	0.882436	-0.16797	0.101656	0.098495	-0.39232	0.141944	0.005721	0.005559	0.014631	0.704008
oleamide	-0.0515545	-0.03212	0.028157	0.253977	-0.01712	0.03019	0.570571	-0.05844	0.097917	0.550662	-0.00606	0.136756	0.964675	-0.00568	0.014091	0.687134
N-acetylphenylalanine	-0.103696	-0.03289	0.028937	0.255679	-0.00184	0.031032	0.952645	-0.16834	0.100538	0.094076	-0.06556	0.140423	0.640617	0.006959	0.014481	0.630859
X - 21258	0.064658	0.033455	0.029493	0.256674	0.02146	0.031622	0.497382	0.091175	0.102632	0.374361	0.005293	0.143347	0.970545	0.006277	0.014755	0.670528
X - 21796	-0.0199016	0.032389	0.028612	0.257654	0.019167	0.030679	0.532139	0.050528	0.099531	0.611697	-0.06731	0.13904	0.628339	0.007046	0.014318	0.622658
palmitoyl sphingomyelin (d18:1/16:0)	0.196384	0.03278	0.02901	0.258521	0.05256	0.031101	0.091063	0.131882	0.100878	0.191125	0.022633	0.140901	0.872388	0.019633	0.014517	0.176276
glycodeoxycholate sulfate	-0.0143693	0.033759	0.029968	0.259978	0.056757	0.032105	0.077117	0.055069	0.104273	0.597424	0.067076	0.145554	0.644931	0.025288	0.014988	0.091579
1,2,3-benzenetriol sulfate (1)	-0.00623377	-0.03666	0.032767	0.263293	-0.04341	0.035122	0.216529	0.134546	0.114941	0.241805	0.242344	0.160073	0.130073	-0.02748	0.0164	0.093807
X - 24243	-0.000734258	0.034584	0.030924	0.263452	0.042684	0.033114	0.197426	-0.08497	0.107214	0.428072	-0.00628	0.149741	0.966541	0.024906	0.015452	0.107036
X - 24585	-0.0711253	-0.03511	0.03143	0.263938	-0.0539	0.033667	0.109413	-0.12471	0.109379	0.254238	-0.1452	0.153175	0.343199	-0.0206	0.015697	0.189484
X - 23776	0.0292645	-0.04295	0.038503	0.264652	-0.0527	0.041181	0.200697	-0.01432	0.13423	0.915071	0.113062	0.185665	0.542574	-0.02525	0.019245	0.189503
glucuronate	-0.0307851	-0.03264	0.029391	0.266854	-0.02246	0.0315	0.475875	-0.19466	0.102196	0.056836	-0.15676	0.142718	0.272069	-0.00195	0.014705	0.894613
X - 13737	-0.0440121	-0.03203	0.028855	0.266961	-0.04951	0.030947	0.109704	-0.06911	0.100226	0.490491	0.023683	0.139997	0.865666	-0.02106	0.014446	0.145006
phenylpyruvate	-0.00904986	-0.033	0.029743	0.267185	-0.0263	0.031889	0.409585	-0.00182	0.10352	0.985996	0.072705	0.144374	0.614562	-0.01281	0.014881	0.389338
X - 11795	-0.0309234	0.030913	0.028146	0.272092	0.041315	0.030178	0.171005	0.053825	0.097861	0.582318	0.09179	0.136634	0.501726	0.017757	0.014086	0.207474
X - 11305	-0.0448157	-0.03233	0.029462	0.272445	-0.03493	0.031588	0.268891	0.136859	0.102452	0.18163	0.125981	0.14309	0.378648	-0.02351	0.014743	0.110744
5alpha-pregnan-3beta,20beta-diol monosulfate (1)	0.0393412	0.035495	0.032423	0.273658	0.045995	0.034727	0.185373	0.133299	0.112827	0.237458	0.068762	0.158181	0.663789	0.016476	0.016263	0.311024
quinolinate	-0.0545431	-0.03558	0.032522	0.274006	-0.03167	0.034859	0.363678	-0.08047	0.1131	0.476816	0.017885	0.158169	0.909974	-0.01174	0.016241	0.469731
valerate	-0.00156894	0.03209	0.029361	0.274441	0.030338	0.031479	0.335181	0.174687	0.102057	0.086987	0.308301	0.142633	0.030679	0.006735	0.014697	0.646786
sphingosine	0.00352262	0.034004	0.03122	0.276092	0.069448	0.033482	0.038088	-0.03186	0.107975	0.767983	-0.20114	0.151692	0.184873	0.035472	0.015605	0.023042
X - 18249	0.00745023	0.031719	0.029306	0.279124	0.01921	0.031423	0.540988	-0.0313	0.101959	0.758873	0.065019	0.142376	0.647917	0.010885	0.014669	0.458077
N-acetyl-1-methylhistidine*	-0.0756581	-0.0336	0.031093	0.279919	-0.01561	0.033285	0.639029	-0.1839	0.108345	0.089667	-0.04824	0.151114	0.749555	0.000852	0.01553	0.956248
stearoyl sphingomyelin (d18:1/18:0)	0.0488864	0.030984	0.028688	0.280145	0.059982	0.030754	0.051158	0.058677	0.099763	0.556438	0.018883	0.139335	0.892201	0.026687	0.014354	0.063035
dehydroisoandrosterone sulfate (DHEA-S)	-0.0866865	-0.0301	0.028035	0.282952	-0.0417	0.030056	0.165318	0.082622	0.097493	0.396755	0.009518	0.136167	0.944277	-0.0243	0.014027	0.083165
N-acetylneuraminate	0.0357965	-0.03134	0.029264	0.284239	-0.02633	0.031377	0.401474	-0.18178	0.101758	0.07406	-0.16186	0.142134	0.254817	-0.00444	0.014646	0.761888
linoleoyl ethanolamide	0.0119649	0.031676	0.0296	0.284583	0.037728	0.031731	0.234468	0.114597	0.102899	0.265443	0.247265	0.143679	0.085288	0.013165	0.014813	0.374149
3-[3-(sulfooxy)phenyl]propanoic acid	0.053854	0.036745	0.034352	0.2848	0.04955	0.036842	0.178684	0.103361	0.11917	0.385781	0.089995	0.166563	0.589	0.01956	0.017241	0.256608
X - 18921	0.0094844	-0.03147	0.029524	0.286422	0.007453	0.031671	0.813967	0.044202	0.102726	0.666993	0.044107	0.143503	0.758574	0.001595	0.014783	0.914084
4-androsten-3alpha,17alpha-diol monosulfate (3)	-0.152742	-0.02684	0.025193	0.286773	-0.03888	0.02701	0.150072	0.142843	0.087612	0.103046	-0.00051	0.122422	0.996695	-0.02572	0.012604	0.041281
X - 18914	0.00711738	0.031141	0.029257	0.287179	0.011882	0.031371	0.704885	0.014	0.101791	0.890606	0.099264	0.142139	0.484967	0.005177	0.014644	0.723687
X - 21607	-0.0102156	-0.03241	0.030521	0.288253	0.036548	0.032702	0.263763	-0.00166	0.106457	0.987594	0.006624	0.148093	0.964325	0.018017	0.015269	0.238026
threonate	0.142878	0.030297	0.028538	0.288429	0.035964	0.030597	0.239864	0.008335	0.099245	0.933072	0.131973	0.138603	0.341035	0.017253	0.014281	0.227037
1-margaroyl-2-linoleoyl-GPC (17:0/18:2)*	0.0939051	-0.03094	0.029226	0.289744	-0.02559	0.031334	0.414059	0.012545	0.101632	0.901767	-0.05749	0.141943	0.685445	-0.01314	0.014625	0.368978
isobutyrylcarnitine	0.0310132	-0.03141	0.029671	0.28982	-0.03313	0.031815	0.297736	-0.11856	0.103171	0.250529	-0.08751	0.144074	0.543579	-0.01072	0.014849	0.470342
fumarate	0.0277478	0.031411	0.029705	0.290331	0.030962	0.031859	0.331148	0.123447	0.103387	0.232494	0.196101	0.144362	0.174367	0.009436	0.014869	0.525679
X - 11849	-0.0186875	-0.04302	0.040999	0.294081	-0.04599	0.043996	0.295891	-0.22193	0.142458	0.119316	-0.15812	0.198144	0.42491	-0.01214	0.0205	0.553831
alpha-hydroxyisocaproate	-0.134436	0.028755	0.027501	0.29577	0.027716	0.029488	0.347287	0.074227	0.095588	0.437452	0.069726	0.133578	0.601689	0.010125	0.01376	0.461844
X - 17677	0.062854	0.036439	0.034885	0.296272	0.035341	0.037253	0.342819	0.095542	0.120072	0.426226	0.305018	0.167425	0.06852	0.012876	0.017423	0.459909
choline phosphate	0.0672918	-0.03058	0.029341	0.297258	-0.02523	0.03146	0.42266	0.068278	0.102052	0.503478	0.107028	0.142521	0.452691	-0.01556	0.014684	0.289376
X - 24765	-0.00860832	-0.03133	0.030054	0.297286	-0.04965	0.032219	0.123366	-0.02103	0.104417	0.840411	-0.07666	0.145649	0.598656	-0.02334	0.015028	0.120409
linoleoylcarnitine*	0.0191166	-0.03015	0.029003	0.298638	-0.02622	0.031097	0.399088	-0.03549	0.100862	0.724944	-0.15947	0.14086	0.257611	-0.01121	0.014514	0.439983
X - 19455	7.9e-05	0.039207	0.037882	0.300725	0.025167	0.040671	0.536071	0.099167	0.130612	0.447731	0.119209	0.183262	0.515405	0.007661	0.019023	0.687175
glycosyl-N-palmitoyl-sphingosine	0.0979318	0.030605	0.029614	0.301405	0.054835	0.031742	0.084099	0.160619	0.102956	0.118771	0.040418	0.143789	0.778646	0.019414	0.014818	0.190164
1-stearoyl-2-docosahexaenoyl-GPE (18:0/22:6)*	-0.110497	0.02989	0.028995	0.302632	0.050604	0.031085	0.10357	-0.15777	0.100822	0.117656	-0.25974	0.140805	0.065109	0.03218	0.014507	0.026562
3-methoxytyrosine	0.149969	-0.03017	0.029394	0.304755	-0.03971	0.031516	0.207724	-0.07459	0.102134	0.465209	-0.01765	0.142541	0.901459	-0.016	0.014711	0.276918
pregnanediol-3-glucuronide	0.0406862	0.031815	0.031186	0.307673	0.035028	0.033405	0.294392	0.190918	0.108209	0.077707	0.09735	0.151864	0.521516	0.008265	0.015598	0.596187
isoleucine	-0.0692671	-0.02875	0.028525	0.31355	-0.03153	0.030583	0.302591	-0.10544	0.099192	0.287802	-0.05346	0.138542	0.699581	-0.01055	0.014275	0.459908
X - 17166	-0.0188588	0.041965	0.041893	0.316524	0.042377	0.044984	0.346207	0.062731	0.146178	0.667837	0.097112	0.205018	0.635751	0.017793	0.020949	0.395729
X - 23583	0.0200763	-0.03583	0.035838	0.317481	-0.02179	0.038461	0.571029	-0.25747	0.125582	0.040376	-0.16022	0.176095	0.362943	0.001155	0.017982	0.948779
trimethylamine N-oxide	0.00524384	-0.02935	0.029491	0.319634	-0.0302	0.031619	0.33948	0.015711	0.102558	0.878253	0.011236	0.143237	0.937474	-0.01555	0.014758	0.292101
N2,N2-dimethylguanosine	-0.0166182	-0.02897	0.029276	0.322388	-0.03762	0.031384	0.230679	-0.13246	0.101798	0.193228	-0.0856	0.142177	0.547152	-0.01228	0.01465	0.401931
pelargonate (9:0)	-0.0124378	0.028712	0.029104	0.323895	0.034825	0.031204	0.264425	0.111269	0.101206	0.271604	0.095588	0.141353	0.498904	0.011894	0.014564	0.414139
X - 24699	-0.00603042	-0.02759	0.027967	0.323952	-0.02308	0.029975	0.441376	-0.0088	0.097189	0.92789	0.136711	0.135688	0.313699	-0.0109	0.013987	0.435646
X - 14056	0.188985	0.028872	0.02929	0.324285	0.03943	0.031401	0.20926	-0.02659	0.101861	0.794037	-0.05929	0.142264	0.676883	0.020582	0.014656	0.160248
andro steroid monosulfate (1)*	-0.049881	-0.03026	0.030804	0.325885	-0.01716	0.033058	0.603748	-0.07691	0.106854	0.471706	-0.13389	0.149695	0.371124	-0.00481	0.015443	0.755241
gluconate	0.107945	-0.02862	0.029242	0.327676	-0.02296	0.031371	0.464258	-0.08717	0.101674	0.391286	-0.02555	0.142161	0.857387	-0.00719	0.014638	0.623412
1-myristoylglycerol (14:0)	-0.133077	-0.02914	0.029773	0.327707	-0.01208	0.031911	0.704985	-0.21641	0.103804	0.037115	-0.1585	0.145402	0.275716	0.004101	0.014893	0.783045
pyridoxate	0.0306648	0.028684	0.029393	0.329151	0.028464	0.031514	0.366442	0.167581	0.102205	0.101106	0.268854	0.142737	0.059651	0.006148	0.01471	0.675982
N-palmitoyl-sphinganine (d18:0/16:0)	-0.0819332	-0.03024	0.031004	0.329464	0.009106	0.033216	0.783982	-0.00711	0.107558	0.947313	-0.12578	0.150119	0.402119	0.004798	0.015501	0.75694
X - 11843	0.037256	0.030533	0.031384	0.330636	0.048893	0.033548	0.145032	0.099375	0.109359	0.363529	0.067243	0.152564	0.659402	0.019423	0.015669	0.215183
cystathionine	-0.00205816	0.030788	0.031813	0.333183	0.057886	0.034068	0.089325	-0.0838	0.110565	0.448494	0.012131	0.153587	0.937047	0.032355	0.015914	0.042065
X - 16480	0.0420763	0.028779	0.029753	0.33344	0.025857	0.03188	0.417346	0.178793	0.10333	0.083603	0.201489	0.144339	0.162762	0.004333	0.014874	0.770796
X - 22102	-0.0745228	0.031264	0.032393	0.334497	0.05904	0.034697	0.088869	-0.03924	0.112847	0.728057	-0.07335	0.157188	0.640748	0.030865	0.016216	0.057025
glycolithocholate sulfate*	0.0324676	0.028431	0.029487	0.334979	0.039846	0.031608	0.20748	0.042318	0.10259	0.679982	0.117586	0.143294	0.411896	0.017575	0.014753	0.233576
3,7-dimethylurate	-0.026231	-0.03251	0.0339	0.337531	-0.03634	0.036308	0.316962	-0.10269	0.118999	0.388174	-0.0874	0.166793	0.600276	-0.01318	0.016974	0.437618
3-hydroxy-2-ethylpropionate	-0.17981	-0.02783	0.029111	0.33917	-0.02233	0.031212	0.474428	-0.07667	0.101233	0.448872	-0.06337	0.141388	0.654007	-0.00738	0.014568	0.612604
sphingomyelin (d18:1/20:0, d16:1/22:0)*	0.0737948	0.027778	0.029139	0.340465	0.060868	0.031238	0.051378	0.035653	0.101334	0.724966	-0.07204	0.141525	0.610719	0.028195	0.01458	0.053162
X - 23593	0.00781172	-0.02808	0.02949	0.341048	-0.02484	0.031621	0.432088	-0.1814	0.102539	0.07691	-0.21922	0.143145	0.125685	-0.00373	0.014761	0.800669
1-(1-enyl-stearoyl)-2-oleoyl-GPC (P-18:0/18:1)	0.175121	-0.02769	0.029197	0.3429	-0.01591	0.031291	0.611224	0.116707	0.101268	0.249157	0.164317	0.141562	0.245772	-0.01325	0.014596	0.363915
X - 23585	0.0209794	-0.02931	0.031004	0.344454	-0.04063	0.033251	0.221749	-0.15693	0.107582	0.144667	-0.17521	0.149856	0.242346	-0.01258	0.01552	0.417737
X - 13835	-0.0611133	0.030776	0.032605	0.345237	0.036814	0.034956	0.292295	-0.06825	0.112627	0.544569	0.05642	0.157288	0.719823	0.021283	0.016315	0.192082
1,7-dimethylurate	-0.0454494	-0.028	0.029733	0.346336	-0.03042	0.031887	0.340087	-0.08869	0.103492	0.391481	-0.01688	0.144639	0.907122	-0.0108	0.014889	0.468213
X - 19434	-0.0485603	0.036063	0.038513	0.349113	0.032002	0.041208	0.437436	-0.12283	0.135216	0.363702	-0.33029	0.18737	0.077988	0.021377	0.01927	0.267333
ferulic acid 4-sulfate	0.0328587	0.028401	0.030339	0.349233	0.016727	0.032481	0.606581	-0.1113	0.105574	0.291816	-0.01139	0.14755	0.938487	0.013366	0.015156	0.377858
X - 12543	0.00531809	0.032034	0.034285	0.35015	0.037771	0.03669	0.303297	0.043652	0.118737	0.713156	0.008969	0.16602	0.956918	0.016464	0.017115	0.336102
1-palmitoyl-GPC (16:0)	0.0883818	-0.02739	0.029351	0.350794	-0.00453	0.03147	0.885428	0.00103	0.102069	0.991945	-0.05093	0.142552	0.720888	-0.00227	0.014688	0.877052
cysteine s-sulfate	-0.0233348	0.030395	0.032603	0.351225	0.039554	0.035018	0.258695	0.018956	0.113268	0.867092	-0.07979	0.157965	0.613514	0.018571	0.016369	0.256617
1-(1-enyl-palmitoyl)-2-docosahexaenoyl-GPC (P-16:0/22:6)*	0.0356834	-0.02744	0.029441	0.351262	-0.0211	0.031567	0.503859	0.069316	0.102392	0.498443	-0.07389	0.142991	0.605361	-0.01358	0.014732	0.356643
malate	0.123731	0.027215	0.029226	0.351773	0.033877	0.031335	0.279672	0.002688	0.101659	0.978903	-0.04178	0.141978	0.768569	0.016492	0.014625	0.25949
kynurenine	-0.0244408	-0.02703	0.029272	0.355841	-0.03324	0.031381	0.289496	-0.29895	0.101748	0.003309	-0.22469	0.142142	0.11397	-0.00237	0.014647	0.871666
1-arachidonoyl-GPA (20:4)	0.0578029	-0.02757	0.029913	0.356747	-0.01588	0.032029	0.620089	-0.03458	0.103925	0.739345	-0.0514	0.145251	0.723442	-0.00617	0.014943	0.67958
1-(1-enyl-palmitoyl)-2-oleoyl-GPE (P-16:0/18:1)*	0.0296522	-0.02719	0.029514	0.356847	-0.01129	0.031641	0.721121	0.099039	0.102652	0.334667	0.048279	0.14338	0.736332	-0.01016	0.01477	0.491601
X - 24435	-0.0450951	-0.02787	0.030271	0.357258	-0.01582	0.032434	0.625833	-0.14458	0.105288	0.169733	-0.15564	0.147001	0.289716	-0.00103	0.01517	0.945685
X - 21342	0.0281041	-0.02795	0.030406	0.357943	-0.04102	0.032606	0.208371	-0.16352	0.106082	0.123233	-0.13318	0.148447	0.369669	-0.01256	0.015227	0.409511
5alpha-androstan-3alpha,17beta-diol monosulfate (1)	-0.111772	-0.02739	0.0298	0.358031	-0.03254	0.031896	0.307641	-0.01695	0.103295	0.869673	-0.12046	0.144468	0.404387	-0.01515	0.014878	0.308529
o-cresol sulfate	-0.00836703	-0.02703	0.029524	0.359894	-0.03432	0.031638	0.278079	-0.0777	0.102638	0.449061	-0.18977	0.14324	0.185261	-0.01322	0.014771	0.370842
oleoyl-linoleoyl-glycerol (18:1/18:2) [2]	-0.131982	-0.02669	0.029158	0.359955	-0.00582	0.031263	0.852306	-0.22698	0.101365	0.025159	-0.31676	0.141588	0.025292	0.007731	0.014591	0.596242
1-(1-enyl-stearoyl)-2-docosahexaenoyl-GPC (P-18:0/22:6)*	0.114708	-0.02664	0.029125	0.36041	-0.03337	0.031225	0.28529	0.10543	0.101299	0.298001	-0.01957	0.141439	0.889967	-0.02129	0.014577	0.144144
2-hydroxypalmitate	0.0213819	-0.02678	0.029291	0.360655	0.004598	0.031405	0.883612	-0.00722	0.10186	0.943494	0.009198	0.142262	0.94845	0.002592	0.014658	0.859649
arabitol/xylitol	-0.0106173	-0.02624	0.029069	0.366693	-0.00823	0.031168	0.791787	-0.10814	0.101083	0.284725	0.033637	0.141191	0.811703	0.001007	0.014548	0.944833
X - 19141	0.0123302	-0.02659	0.02947	0.366965	-0.03066	0.031605	0.332091	-0.11128	0.102487	0.277576	-0.07739	0.143188	0.58887	-0.00984	0.014747	0.504613
X - 17359	-0.108911	-0.02611	0.02947	0.375719	-0.03976	0.031576	0.208	-0.05928	0.102362	0.562549	-0.05247	0.14285	0.713377	-0.01673	0.014736	0.25622
dihydroferulic acid	-0.0030041	0.031281	0.035315	0.375776	0.022641	0.037797	0.549175	-0.04095	0.122498	0.738173	-0.0036	0.170686	0.983181	0.013028	0.017648	0.460391
2-palmitoyl-GPC (16:0)*	0.0861235	-0.02567	0.029076	0.377329	0.002561	0.031175	0.934523	0.044941	0.101113	0.656715	0.022077	0.141219	0.875774	-0.00084	0.014551	0.954008
docosahexaenoate (DHA; 22:6n3)	-0.041886	-0.0257	0.029125	0.377644	0.002255	0.031228	0.942422	0.00445	0.101284	0.96496	0.005863	0.141457	0.966943	0.000899	0.014575	0.950824
X - 17145	0.0821503	-0.02632	0.029909	0.378798	-0.01334	0.032036	0.677229	-0.0525	0.103985	0.613672	0.061941	0.145187	0.669659	-0.0041	0.014956	0.784035
X - 24760	0.0186003	0.032523	0.037055	0.380141	0.050114	0.039638	0.206167	0.061604	0.127277	0.628393	0.231444	0.177521	0.192361	0.021785	0.018558	0.240484
3-(3-hydroxyphenyl)propionate	0.0372817	0.028264	0.032315	0.38179	0.043058	0.034699	0.214677	0.05266	0.111885	0.637895	0.14851	0.155936	0.340931	0.018636	0.016196	0.249885
retinol (Vitamin A)	-0.0577846	-0.02532	0.028972	0.382217	-0.0077	0.031063	0.804259	0.012509	0.10075	0.901193	-0.00342	0.140711	0.980627	-0.00436	0.014498	0.763642
linolenate [alpha or gamma; (18:3n3 or 6)]	-0.0730808	-0.02556	0.029356	0.38388	-0.01075	0.031475	0.732646	0.044626	0.102091	0.662032	-0.03205	0.142582	0.822179	-0.00736	0.014691	0.616604
1-palmitoyl-2-docosahexaenoyl-GPE (16:0/22:6)*	-0.0426148	0.024519	0.028347	0.387076	0.032441	0.030391	0.285789	-0.1065	0.098571	0.279985	-0.16443	0.137666	0.232333	0.02088	0.014184	0.141043
X - 23295	-0.00477417	-0.02555	0.029657	0.388992	0.003736	0.031806	0.906501	0.001346	0.103337	0.989607	0.040451	0.144344	0.779299	0.001772	0.014853	0.905047
4-androsten-3beta,17beta-diol monosulfate (1)	-0.142672	0.02384	0.027727	0.389923	0.020294	0.029733	0.494912	0.072278	0.096482	0.453789	0.035304	0.134737	0.793312	0.00659	0.013881	0.634949
1-(1-enyl-stearoyl)-2-arachidonoyl-GPC (P-18:0/20:4)	0.0489007	-0.02535	0.029538	0.39081	-0.02801	0.03166	0.37635	-0.05245	0.102727	0.609676	-0.21944	0.143446	0.126099	-0.0113	0.014779	0.444585
X - 07765	0.0427372	0.026591	0.031212	0.394261	0.006321	0.033467	0.850203	-0.09132	0.109028	0.40228	-0.18327	0.152439	0.229295	0.007314	0.015613	0.63947
isovalerate	-0.0617062	0.025255	0.029648	0.394331	0.024935	0.031799	0.432978	-0.04586	0.10304	0.656283	-0.02927	0.14411	0.839059	0.014373	0.014841	0.332844
X - 12818	0.0355864	0.030277	0.035547	0.394385	0.023746	0.038039	0.532478	0.070538	0.124169	0.569996	0.166356	0.172524	0.334952	0.008386	0.017739	0.636402
X - 16947	0.0299755	0.027626	0.032475	0.394972	0.01472	0.034755	0.671915	-0.04931	0.112287	0.660591	-0.05244	0.156305	0.737255	0.009571	0.01625	0.555871
X - 24736	0.11422	0.032714	0.038661	0.397487	0.019356	0.041389	0.640047	-0.09273	0.135137	0.492609	0.168781	0.189312	0.372668	0.013832	0.019367	0.47512
leucine	-0.072467	-0.02397	0.028329	0.397522	-0.03633	0.030372	0.231619	-0.10965	0.09851	0.265697	-0.1332	0.137584	0.332993	-0.01271	0.014176	0.369987
palmitic amide	-0.0355674	-0.02402	0.028405	0.397793	-0.00094	0.030456	0.975329	0.012324	0.098781	0.900719	0.074467	0.137959	0.589361	-0.00104	0.014215	0.941865
X - 11538	0.0570569	0.024754	0.029448	0.400585	0.03126	0.031571	0.322122	0.202845	0.10238	0.047583	0.255761	0.142994	0.073704	0.005877	0.014738	0.690099
glycerol 3-phosphate	0.108226	-0.02481	0.029511	0.400625	0.003507	0.031642	0.911748	-0.00797	0.102627	0.938107	0.025788	0.143332	0.857222	0.002092	0.014769	0.887361
X - 12063	-0.199299	0.024529	0.029255	0.401801	0.031379	0.031352	0.316907	-0.08174	0.101696	0.421563	-0.01343	0.142178	0.924768	0.019208	0.014634	0.189372
X - 24422	0.0112019	0.025053	0.029893	0.402009	0.012123	0.032068	0.705417	-0.11525	0.103838	0.267088	-0.21464	0.145044	0.138956	0.011359	0.014981	0.448339
pantothenate	-0.0580806	-0.0247	0.029541	0.403067	-0.04009	0.031671	0.20558	-0.08326	0.102726	0.41765	-0.01742	0.143474	0.903387	-0.01578	0.014782	0.285663
1-(1-enyl-palmitoyl)-2-palmitoleoyl-GPC (P-16:0/16:1)*	0.153739	0.023909	0.028631	0.403698	0.009034	0.030686	0.768457	0.077017	0.099668	0.439695	0.076322	0.139268	0.583686	0.00085	0.014319	0.952665
alpha-ketoglutarate	-0.0259149	0.024867	0.029839	0.404653	0.049581	0.032001	0.121321	0.085719	0.103771	0.4088	-0.12561	0.145016	0.386402	0.020311	0.014933	0.173796
allantoin	-0.0776276	-0.02387	0.028728	0.40612	-0.03544	0.0308	0.249873	-0.04093	0.099903	0.682037	-0.14598	0.139522	0.295437	-0.01548	0.014376	0.281681
proline	0.0928673	-0.02396	0.028897	0.407013	-0.05589	0.030978	0.071245	-0.01777	0.100489	0.859653	-0.01433	0.140347	0.91868	-0.02659	0.014459	0.065979
N-acetyltaurine	0.0565508	-0.02427	0.029316	0.407685	-0.02505	0.031431	0.425503	-0.09997	0.101805	0.326152	-0.29693	0.142176	0.036781	-0.00762	0.014675	0.603686
palmitoyl dihydrosphingomyelin (d18:0/16:0)*	0.151513	-0.02381	0.028767	0.40779	0.02375	0.030843	0.441284	0.244869	0.10001	0.014363	0.149327	0.139708	0.285162	0.000232	0.014396	0.987137
X - 23193	0.142776	-0.02415	0.029234	0.40872	-0.01399	0.031352	0.655452	0.125047	0.101613	0.218493	0.140335	0.141964	0.322916	-0.01271	0.014636	0.385326
1-docosahexaenoylglycerol (22:6)	-0.0741248	-0.02463	0.029825	0.408867	-0.00887	0.031989	0.781528	-0.00818	0.103906	0.937231	0.121299	0.145116	0.403243	-0.00397	0.014929	0.790281
1-(1-enyl-stearoyl)-2-linoleoyl-GPE (P-18:0/18:2)*	0.0817109	-0.02434	0.029517	0.40965	-0.02287	0.03165	0.469848	0.080325	0.102631	0.433846	-0.05557	0.143336	0.698268	-0.01497	0.014771	0.310967
methionine	0.169846	-0.02409	0.029377	0.412259	-0.05402	0.031494	0.086314	0.060222	0.102156	0.555533	0.045419	0.142681	0.750243	-0.02931	0.014699	0.046185
1-palmitoyl-2-oleoyl-GPC (16:0/18:1)*	-0.0845354	-0.02388	0.029309	0.415237	-0.01032	0.031424	0.742657	-0.07657	0.101919	0.45251	-0.18383	0.142337	0.196555	-0.00149	0.014667	0.919036
1-(1-enyl-palmitoyl)-GPE (P-16:0)*	0.0582295	-0.02391	0.029424	0.416441	-0.00812	0.031557	0.797065	-0.01567	0.102378	0.878342	0.061867	0.143046	0.665389	-0.00325	0.014728	0.825361
X - 18889	-0.0747119	0.025943	0.031997	0.417501	0.045847	0.0343	0.181382	-0.13084	0.11162	0.241152	-0.2081	0.155497	0.180837	0.028626	0.016029	0.074159
glycerophosphorylcholine (GPC)	0.0885322	-0.02368	0.029213	0.417593	-0.01744	0.031321	0.577758	-0.02726	0.101589	0.788449	-0.03704	0.141882	0.794037	-0.00728	0.014619	0.618421
1-(1-enyl-palmitoyl)-2-oleoyl-GPC (P-16:0/18:1)*	0.212032	0.02296	0.028372	0.418386	0.014363	0.030418	0.636812	0.187818	0.09863	0.056903	0.115429	0.137779	0.40217	-0.00171	0.014193	0.903894
suberate (octanedioate)	0.00745632	-0.02756	0.034196	0.420229	-0.03779	0.036664	0.302718	-0.08154	0.119463	0.49491	-0.16295	0.167665	0.33114	-0.01467	0.017058	0.389685
X - 21319	0.0582117	-0.02387	0.029648	0.420679	-0.03208	0.03179	0.312996	-0.00116	0.103	0.991042	-0.05043	0.1439	0.725994	-0.0157	0.014848	0.290286
X - 21312	0.0506842	0.032305	0.040238	0.422096	0.013958	0.043023	0.745614	-0.09424	0.141846	0.506487	-0.12141	0.196093	0.535851	0.011237	0.020204	0.578115
3-methylxanthine	0.0270069	-0.02361	0.029502	0.423597	-0.01782	0.031632	0.573231	-0.00225	0.102527	0.982461	-0.08626	0.143231	0.547007	-0.00864	0.014768	0.558514
pregn steroid monosulfate*	-0.120837	-0.02046	0.02575	0.427002	-0.02206	0.027608	0.424255	0.048101	0.089551	0.591186	-0.07317	0.125059	0.558529	-0.01306	0.012885	0.310678
citramalate	-0.105205	0.022914	0.028944	0.428577	0.024639	0.031032	0.427221	0.06459	0.100653	0.521073	0.044057	0.140577	0.753983	0.009074	0.014484	0.530994
eugenol sulfate	-0.00519815	0.023952	0.030639	0.434375	0.018461	0.032853	0.574176	0.093543	0.106417	0.379411	-0.11076	0.149096	0.45757	0.004692	0.01535	0.759846
X - 12411	-0.0522996	-0.02392	0.030709	0.435974	-0.02089	0.032949	0.526179	-0.14482	0.107526	0.178055	-0.23802	0.14947	0.111318	-0.00359	0.015402	0.815907
palmitoleoylcarnitine*	-0.0334364	-0.02286	0.02962	0.440242	-0.0225	0.031757	0.478581	-0.06013	0.103061	0.559629	-0.08135	0.143898	0.57188	-0.00824	0.014826	0.578278
X - 15492	-0.117136	0.021674	0.028091	0.440392	0.002993	0.030107	0.920813	0.066047	0.097616	0.498677	0.042479	0.136394	0.755468	-0.00161	0.014057	0.908552
X - 09789	0.0457971	-0.02271	0.029509	0.441485	-0.0284	0.031637	0.369351	-0.06245	0.102614	0.542807	0.039398	0.143317	0.783396	-0.01102	0.014767	0.455522
cholesterol	0.0359773	-0.02262	0.02943	0.442235	0.00605	0.031558	0.847963	0.021493	0.102305	0.833604	-0.12999	0.142882	0.362972	0.001965	0.01473	0.893887
theobromine	-0.020561	0.022422	0.029298	0.444098	0.021525	0.031412	0.493214	-0.04594	0.101905	0.652119	-0.0167	0.142296	0.906598	0.012699	0.014661	0.386401
1-(1-enyl-stearoyl)-2-arachidonoyl-GPE (P-18:0/20:4)*	-0.017143	-0.02257	0.029591	0.44557	-0.01317	0.031726	0.678107	-0.06014	0.1029	0.558954	-0.27997	0.143691	0.051395	-0.00366	0.014808	0.805033
sebacate (decanedioate)	-0.0107502	0.023576	0.030968	0.446486	0.024427	0.033181	0.461646	0.026118	0.107534	0.808104	0.058542	0.150764	0.697801	0.010732	0.015465	0.487743
acetoacetate	-0.139865	0.023799	0.031394	0.448427	0.016136	0.033659	0.631663	0.01623	0.109231	0.881884	-0.0065	0.151913	0.965887	0.007192	0.015745	0.647865
X - 23652	-0.119482	-0.02196	0.028973	0.44845	-0.0156	0.03106	0.615479	-0.02511	0.100753	0.803188	0.064687	0.140683	0.645664	-0.00648	0.014495	0.654836
phenylacetylcarnitine	0.0281754	0.02636	0.035087	0.452518	0.019172	0.037565	0.609812	-0.24447	0.121266	0.043836	-0.23235	0.168797	0.168699	0.02095	0.01755	0.23263
maltose	-0.0303161	-0.02473	0.033067	0.45454	-0.02877	0.035405	0.416529	-0.12077	0.114947	0.29346	-0.05915	0.160607	0.712655	-0.00849	0.016527	0.607353
homocitrulline	0.00575837	0.023125	0.030971	0.455292	0.010264	0.033199	0.757201	-0.14883	0.107888	0.167767	0.001128	0.150615	0.994023	0.011975	0.015513	0.440191
X - 18779	0.0031513	0.026639	0.035707	0.455663	0.058588	0.038226	0.125395	0.011633	0.124235	0.925399	-0.1047	0.174448	0.548404	0.028257	0.01786	0.113654
hydroquinone sulfate	0.051279	-0.02216	0.02983	0.457499	-0.03416	0.031959	0.285115	-0.05499	0.103879	0.596579	0.023486	0.145021	0.871349	-0.01421	0.014918	0.340965
4-androsten-3beta,17beta-diol disulfate (2)	-0.129074	-0.01958	0.026549	0.460792	-0.03944	0.028463	0.165836	0.025522	0.092392	0.782373	-0.11311	0.128993	0.380561	-0.02053	0.013282	0.122216
N-acetylcarnosine	-0.204526	0.018119	0.024572	0.46091	0.013332	0.026363	0.613073	0.06737	0.085422	0.430318	-0.03825	0.119092	0.748095	0.003393	0.012307	0.782758
4-hydroxychlorothalonil	-0.0460626	-0.0217	0.029518	0.462296	-0.03544	0.031646	0.262847	-0.10725	0.102683	0.296307	-0.04338	0.143394	0.762236	-0.01239	0.014771	0.401749
lactate	0.0738053	0.021703	0.02962	0.463761	0.025536	0.031757	0.421359	-0.01906	0.103004	0.853217	-0.15586	0.143851	0.278613	0.013415	0.014822	0.365462
alpha-hydroxyisovalerate	-0.151292	0.020385	0.027919	0.465323	0.014791	0.029934	0.621229	0.139539	0.09708	0.150646	0.07598	0.135597	0.575258	0.000749	0.013972	0.957258
hypoxanthine	-0.00307579	-0.02186	0.029948	0.465373	-0.03273	0.032106	0.308062	-0.11214	0.104132	0.281536	-0.08541	0.145438	0.55706	-0.01082	0.014985	0.470115
lysine	0.111498	-0.02146	0.029538	0.467546	-0.06384	0.031664	0.043796	-0.04475	0.102718	0.66309	-0.11766	0.143456	0.412117	-0.02923	0.014779	0.047972
1-stearoyl-2-linoleoyl-GPI (18:0/18:2)*	0.0138638	-0.02118	0.029169	0.467715	0.011839	0.031275	0.705029	0.001203	0.101436	0.990537	0.040482	0.141669	0.775077	0.005751	0.014597	0.693587
1-(1-enyl-palmitoyl)-2-myristoyl-GPC (P-16:0/14:0)*	0.0822407	0.022432	0.03096	0.468749	0.027507	0.033182	0.407137	0.153114	0.107545	0.154561	0.117287	0.150154	0.434756	0.006348	0.015492	0.682009
indole-3-carboxylic acid	0.0396254	0.027873	0.03858	0.470029	0.039844	0.041228	0.333875	0.010612	0.134979	0.937339	0.077037	0.187739	0.681569	0.019081	0.019254	0.32172
X - 01911	-0.119769	-0.02749	0.038188	0.471621	-0.0242	0.040729	0.552428	0.069931	0.130698	0.592628	0.194501	0.180991	0.282575	-0.01546	0.01917	0.42001
2-hydroxyoctanoate	1.61e-05	0.020977	0.029326	0.474437	0.01068	0.031452	0.734204	0.227476	0.101962	0.025702	0.192602	0.142464	0.176424	-0.00537	0.014674	0.714418
1-eicosapentaenoyl-GPC (20:5)*	0.0102072	-0.02103	0.029447	0.475199	0.003702	0.031573	0.906655	0.006766	0.102407	0.947321	-0.00275	0.143021	0.98468	0.001501	0.014737	0.918893
ribonate	0.00786672	-0.02118	0.029776	0.476828	-0.03124	0.031921	0.327771	-0.14539	0.103527	0.160234	0.032316	0.144489	0.823028	-0.00855	0.014905	0.566182
X - 12212	0.0296425	-0.02107	0.029819	0.479864	-0.02491	0.031953	0.435692	-0.05382	0.103693	0.603776	-0.20445	0.144596	0.157409	-0.00972	0.014919	0.514816
phosphoethanolamine	0.00915785	-0.02146	0.030387	0.480012	0.003966	0.032575	0.903101	0.015689	0.105762	0.882075	0.109196	0.147154	0.45807	0.001216	0.015208	0.936277
1-palmitoyl-GPE (16:0)	0.094251	0.0203	0.028952	0.483228	0.027049	0.031039	0.383533	-0.01334	0.100675	0.894575	-0.10032	0.140603	0.475555	0.013892	0.014488	0.337652
3-phenylpropionate (hydrocinnamate)	0.0866541	-0.02107	0.030073	0.483476	-0.01714	0.032203	0.594652	-0.01183	0.104347	0.909713	0.136594	0.145767	0.348743	-0.00786	0.015034	0.601274
X - 12812	0.0087352	-0.02655	0.037899	0.483662	-0.03091	0.040521	0.445601	-0.00033	0.13223	0.998001	0.094039	0.184347	0.609985	-0.01512	0.018896	0.423634
13-HODE + 9-HODE	-0.0225533	0.02068	0.02954	0.483895	0.038665	0.031669	0.222149	-0.01945	0.102647	0.849743	-0.12487	0.143308	0.383578	0.01987	0.014779	0.178837
3-methyl-2-oxovalerate	-0.0890422	0.020065	0.028687	0.484278	0.025749	0.030756	0.402496	0.063377	0.099756	0.525231	0.079757	0.139323	0.56702	0.009676	0.014355	0.500325
ethylmalonate	-0.0130797	0.020595	0.029508	0.48524	0.015971	0.031648	0.613825	-0.00015	0.102613	0.998844	0.047865	0.143366	0.738489	0.007839	0.01477	0.595596
N-formylphenylalanine	-0.0355803	-0.02623	0.037771	0.487355	-0.04556	0.040559	0.261359	0.076314	0.13156	0.561886	0.024543	0.182824	0.893212	-0.026	0.018962	0.170449
X - 12688	0.0814241	-0.02049	0.02951	0.487518	-0.02564	0.031636	0.417684	-0.03578	0.102585	0.727262	-0.04231	0.143256	0.767722	-0.01091	0.014765	0.460119
X - 14314	0.116342	-0.02241	0.032354	0.488642	-0.03952	0.034674	0.254472	0.057545	0.112655	0.609501	0.12235	0.157255	0.436571	-0.02205	0.01618	0.173005
X - 23648	0.034271	0.028495	0.04135	0.490771	0.003426	0.044186	0.938198	-0.16334	0.141679	0.248994	-0.13846	0.198495	0.485494	0.009533	0.020689	0.644982
N2,N5-diacetylornithine	0.0324248	-0.02481	0.037226	0.505116	-0.03995	0.039824	0.315865	-0.27526	0.130807	0.035389	-0.22197	0.183106	0.225453	-0.00708	0.018578	0.703235
X - 12410	0.0183498	-0.02254	0.033942	0.506659	-0.03539	0.036324	0.329943	-0.07187	0.118249	0.543371	-0.09283	0.165666	0.575269	-0.0141	0.016996	0.406706
X - 21668	0.0991111	0.02163	0.032587	0.506862	0.031298	0.034923	0.370171	-0.06552	0.11348	0.563699	-0.15003	0.158816	0.344842	0.018443	0.01632	0.258477
palmitoyl-linoleoyl-glycerol (16:0/18:2) [1]*	-0.183724	-0.01956	0.029542	0.507977	-0.00325	0.031655	0.918242	-0.16154	0.102502	0.115074	-0.16467	0.143248	0.250346	0.005966	0.014781	0.686475
X - 23669	-0.0596931	-0.02572	0.038874	0.508158	-0.04559	0.041744	0.27482	-0.21327	0.135487	0.115522	-0.35143	0.190002	0.064419	-0.01245	0.019495	0.523176
X - 15666	0.013815	-0.02277	0.034751	0.512424	-0.02264	0.037174	0.542448	-0.00155	0.119935	0.989672	0.037026	0.167179	0.824728	-0.01106	0.017368	0.524394
phenylacetate	0.0890161	0.023938	0.036638	0.513537	0.034237	0.039013	0.380202	-0.01391	0.126639	0.91254	-0.05688	0.177084	0.748047	0.017399	0.018187	0.338744
spermidine	-0.0744009	-0.02387	0.036565	0.513855	-0.02379	0.039137	0.54331	0.070827	0.127312	0.578008	0.177249	0.176809	0.316141	-0.01496	0.01827	0.412968
X - 12221	0.0373873	-0.02005	0.031124	0.519405	-0.01058	0.033285	0.75059	-0.03611	0.108161	0.738524	0.037096	0.15057	0.805403	-0.00351	0.015537	0.821104
X - 12822	-0.044082	0.020323	0.031827	0.523125	0.006536	0.034145	0.84819	0.111691	0.110267	0.31113	0.394458	0.154173	0.010527	-0.00205	0.015961	0.897671
X - 15503	0.0103778	-0.01874	0.029346	0.523194	-0.0604	0.031452	0.054848	-0.18876	0.101993	0.064242	-0.17934	0.142436	0.20802	-0.02082	0.01468	0.156181
X - 17010	0.0097134	0.018753	0.02954	0.525547	0.009885	0.031654	0.754828	0.075635	0.102852	0.462125	0.081761	0.143529	0.568929	0.001339	0.014794	0.92791
X - 12230	0.0323904	-0.01878	0.029719	0.527422	-0.02004	0.031842	0.529053	-0.1817	0.103403	0.078906	-0.05819	0.144509	0.687179	-0.00138	0.014868	0.925878
adrenate (22:4n6)	-0.100333	-0.01963	0.031461	0.532708	-0.02264	0.033742	0.502194	-0.07585	0.10954	0.488692	-0.0471	0.152961	0.758142	-0.00758	0.015753	0.630379
1-pentadecanoyl-2-linoleoyl-GPC (15:0/18:2)*	0.0671268	0.01812	0.029071	0.533106	0.018583	0.031166	0.551003	0.098237	0.101059	0.331032	0.020874	0.14115	0.882435	0.004533	0.014546	0.755343
X - 12100	0.0269644	0.018242	0.029395	0.534889	0.007608	0.031515	0.809236	-0.14129	0.102209	0.166884	0.002551	0.14275	0.985742	0.010319	0.014708	0.48295
1-eicosenoyl-GPC (20:1)*	0.212764	-0.01819	0.029354	0.535483	-0.00651	0.031472	0.836153	0.122976	0.102074	0.228318	0.188061	0.142554	0.18712	-0.00893	0.014689	0.543379
1-(1-enyl-palmitoyl)-2-arachidonoyl-GPC (P-16:0/20:4)*	0.000275964	-0.01827	0.029509	0.53589	-0.01225	0.031637	0.698624	-0.0869	0.102607	0.397081	-0.32193	0.143278	0.024666	-0.00196	0.014767	0.894587
X - 12851	0.0496765	0.021118	0.034201	0.53695	0.038362	0.036536	0.293761	-0.25199	0.119008	0.034254	-0.30595	0.166719	0.066526	0.030765	0.017135	0.072619
X - 19438	-0.0462202	0.019595	0.03195	0.539691	0.044503	0.034262	0.19402	0.009459	0.111077	0.93214	-0.05015	0.154729	0.745848	0.02146	0.016018	0.180368
3-hydroxybutyrate (BHBA)	-0.138853	0.018063	0.029477	0.540033	0.02316	0.031604	0.463681	0.130797	0.102499	0.201954	0.098863	0.143161	0.489851	0.005262	0.014751	0.721325
caprate (10:0)	-0.0416943	0.018015	0.029415	0.540256	0.045348	0.031535	0.150454	0.029064	0.10229	0.776315	0.059896	0.142864	0.675039	0.02089	0.014719	0.155847
glycochenodeoxycholate sulfate	-0.0333988	0.017783	0.029136	0.54166	0.016659	0.031218	0.593612	0.120983	0.101323	0.232493	0.189073	0.141455	0.181373	0.002541	0.014577	0.861627
N-methylpipecolate	-0.00695191	0.018595	0.03047	0.541692	0.016265	0.032687	0.61877	0.078586	0.10587	0.457929	0.237149	0.147712	0.10842	0.004312	0.015271	0.777647
5alpha-androstan-3alpha,17beta-diol disulfate	-0.118684	-0.02079	0.034144	0.542591	-0.0092	0.036661	0.80189	-0.07705	0.118293	0.51486	0.0618	0.16496	0.707944	-0.0009	0.017239	0.958567
5alpha-pregnan-3beta,20alpha-diol disulfate	-0.0130291	-0.01822	0.030136	0.54542	-0.00372	0.032298	0.908373	0.00121	0.104659	0.990776	-0.07294	0.146453	0.618484	-0.00189	0.015096	0.90062
3-methyl catechol sulfate (1)	0.0280005	-0.01776	0.029651	0.54922	-0.01862	0.031798	0.558104	-0.11356	0.10304	0.27044	-0.06117	0.143962	0.670911	-0.00383	0.014844	0.796304
X - 12906	0.0453267	-0.01797	0.030048	0.549892	-0.00302	0.032189	0.925329	-0.04089	0.104529	0.695635	0.009936	0.145946	0.945724	0.000423	0.015042	0.977546
N-formylmethionine	0.0599001	-0.01732	0.029227	0.553487	-0.01667	0.031336	0.594849	-0.0533	0.101636	0.599974	-0.00642	0.141951	0.963917	-0.00569	0.014626	0.697281
X - 23196	0.031933	0.01938	0.033609	0.564206	0.012859	0.036061	0.721411	-0.03053	0.117251	0.794607	0.243282	0.164437	0.139049	0.007713	0.016819	0.646538
salicylate	-0.0300746	-0.01696	0.02947	0.564852	-0.00781	0.031595	0.804737	0.084011	0.102482	0.412368	0.065924	0.143133	0.645112	-0.00775	0.014748	0.599255
4-acetylphenol sulfate	0.0681866	0.017494	0.030392	0.564897	0.005595	0.032574	0.863618	-0.14348	0.105996	0.175878	-0.10891	0.147972	0.461729	0.009391	0.015204	0.536804
cysteine	0.12952	-0.01665	0.0291	0.567267	-0.00139	0.031197	0.964432	-0.03298	0.101163	0.744398	-0.02471	0.141287	0.861156	0.000856	0.014561	0.95311
21-hydroxypregnenolone disulfate	-0.0356786	-0.0161	0.028182	0.56789	-0.02401	0.030209	0.42679	0.010204	0.098082	0.917139	-0.11943	0.137178	0.383982	-0.01226	0.014102	0.38482
3-hydroxy-3-methylglutarate	0.0950024	0.016865	0.029611	0.568986	0.029585	0.031764	0.351675	-0.04741	0.103098	0.645595	-0.00749	0.144022	0.958525	0.016725	0.014828	0.259359
3-hydroxyisobutyrate	-0.15433	-0.0168	0.029648	0.570941	-0.01103	0.031779	0.728578	0.03319	0.103061	0.747431	0.116647	0.143908	0.417633	-0.00696	0.014833	0.639019
guanosine	-0.0171363	-0.01703	0.030227	0.573166	-0.02425	0.032445	0.454759	-0.31107	0.105165	0.003104	-0.18594	0.147067	0.206141	0.002615	0.015144	0.862887
X - 23649	-0.0108307	0.021472	0.038115	0.573214	0.042855	0.040816	0.293778	0.19293	0.131303	0.141788	0.332192	0.183394	0.070132	0.011913	0.019079	0.5324
acisoga	0.0124488	0.017661	0.031421	0.574073	0.008513	0.033564	0.799773	-0.01907	0.108876	0.860985	-0.04063	0.152254	0.789595	0.005075	0.015681	0.746215
C-glycosyltryptophan	0.0466446	-0.01645	0.029286	0.574342	-0.02186	0.031398	0.486258	-0.1535	0.101829	0.131725	-0.13906	0.142226	0.328218	-0.00357	0.014655	0.807732
X - 23314	0.0769521	-0.01663	0.029661	0.575023	-0.02711	0.031778	0.393661	-0.06845	0.103127	0.506848	-0.08346	0.144073	0.562409	-0.01012	0.014841	0.495307
X - 12847	0.0331812	0.017912	0.032119	0.577075	-0.0076	0.034423	0.825329	-0.02626	0.111218	0.813322	-0.04981	0.155186	0.74822	-0.0025	0.016082	0.876602
2-acetamidophenol sulfate	0.00427546	-0.01872	0.033692	0.578533	-0.02921	0.036155	0.419162	-0.15114	0.117205	0.197233	0.005262	0.162814	0.974216	-0.00727	0.016865	0.666636
tartronate (hydroxymalonate)	0.0767184	-0.01663	0.030246	0.58243	-0.02711	0.032464	0.403666	-0.0057	0.105623	0.956974	0.04621	0.147278	0.753709	-0.013	0.015134	0.390234
citraconate/glutaconate	0.00536315	0.016215	0.029557	0.583295	0.017904	0.031688	0.57209	-0.01362	0.102773	0.894562	0.087063	0.143538	0.544161	0.009417	0.01479	0.524311
phenyllactate (PLA)	-0.0686561	-0.01537	0.028142	0.585014	0.001566	0.030177	0.958626	-0.03903	0.0979	0.690161	-0.11085	0.136721	0.417523	0.002586	0.014082	0.854312
1-stearoyl-2-arachidonoyl-GPE (18:0/20:4)*	-0.0822156	0.015722	0.029248	0.590911	0.032936	0.031357	0.293582	-0.24079	0.101683	0.017898	-0.38556	0.142003	0.006634	0.027385	0.014634	0.061334
X - 12714	0.0114802	-0.01838	0.034223	0.59118	-0.03003	0.036577	0.411626	0.146654	0.118966	0.217708	0.343916	0.164876	0.037018	-0.02162	0.017106	0.20632
2-linoleoylglycerol (18:2)	-0.00410405	0.016087	0.029965	0.59137	0.023097	0.032123	0.472143	0.01143	0.104249	0.912697	0.102202	0.145569	0.48264	0.01079	0.014988	0.471591
7-methylguanine	-0.0353413	-0.0155	0.028875	0.591479	-0.00484	0.030959	0.875743	0.010851	0.100412	0.913943	0.048019	0.140238	0.732049	-0.00288	0.01445	0.841985
3-ureidopropionate	-0.00306296	-0.01553	0.028957	0.591684	-0.01037	0.031044	0.738258	0.03798	0.100689	0.706029	0.101862	0.140624	0.468864	-0.00686	0.01449	0.635915
X - 11549	0.0483992	0.016406	0.030588	0.59173	0.008996	0.032817	0.783999	0.087298	0.106972	0.414469	-0.00182	0.148959	0.990277	0.000383	0.015329	0.980055
N-acetylkynurenine (2)	-0.0893436	-0.02159	0.040484	0.593894	-0.01207	0.043411	0.780968	-0.16377	0.140192	0.242777	-0.0499	0.195322	0.798353	0.001772	0.020217	0.930156
sphingomyelin (d18:1/14:0, d16:1/16:0)*	0.0517808	-0.01533	0.028817	0.594693	0.001934	0.030897	0.950102	-0.00187	0.10021	0.98511	-0.08251	0.139954	0.555519	0.001036	0.014421	0.942749
N-acetyltyrosine	-0.0112973	0.016582	0.031358	0.596962	0.035309	0.033603	0.293398	-0.13604	0.108909	0.211643	-0.03566	0.15212	0.814676	0.023727	0.015701	0.13078
N1-Methyl-2-pyridone-5-carboxamide	-0.0833332	0.015666	0.029631	0.597009	0.010382	0.031769	0.743834	0.069467	0.103037	0.500205	0.284979	0.143882	0.047657	0.001853	0.014828	0.900535
prolylglycine	0.0143756	-0.01724	0.033059	0.60196	-0.01262	0.035426	0.721579	0.122839	0.114107	0.281725	0.022591	0.159495	0.887367	-0.01205	0.016569	0.467084
X - 12738	-0.0160338	-0.01965	0.037665	0.601984	-0.01158	0.040343	0.774036	-0.07004	0.130289	0.590899	0.031585	0.180936	0.861425	-0.00239	0.018823	0.899127
X - 23296	0.0160695	-0.02113	0.040576	0.602542	0.041453	0.043649	0.342312	-0.07827	0.140601	0.577774	0.152917	0.196297	0.436007	0.023932	0.020328	0.239142
N-acetylaspartate (NAA)	0.245929	0.015249	0.029304	0.602818	0.014219	0.031399	0.650668	-0.07708	0.101664	0.448337	-0.14641	0.142047	0.302703	0.010575	0.01465	0.47042
X - 22162	0.0531793	-0.01588	0.030548	0.603101	-0.02876	0.032759	0.37998	0.043444	0.10616	0.682378	0.252691	0.148614	0.089103	-0.01614	0.015291	0.291183
1-arachidonylglycerol (20:4)	-0.0442366	0.015266	0.029384	0.603404	0.033063	0.031488	0.293738	-0.12226	0.102033	0.230867	-0.0692	0.142563	0.62739	0.021925	0.014695	0.135711
palmitoyl-linoleoyl-glycerol (16:0/18:2) [2]*	-0.19192	-0.0151	0.029401	0.607475	0.009159	0.031515	0.77135	-0.24818	0.102105	0.015087	-0.31665	0.142603	0.026407	0.016082	0.014707	0.274225
X - 24512	0.0769154	-0.01499	0.029189	0.607546	-0.02226	0.031289	0.47673	-0.04283	0.101467	0.672945	0.040458	0.141664	0.775195	-0.00893	0.014608	0.541065
2-piperidinone	0.00122885	-0.01502	0.029355	0.60899	-0.01339	0.031488	0.670653	0.008204	0.102141	0.935983	-0.16153	0.142846	0.258166	-0.00695	0.014699	0.636191
pregnenolone sulfate	-0.0541198	-0.01469	0.028741	0.609178	-0.00163	0.030803	0.957898	-0.00222	0.100106	0.982294	-0.03217	0.139614	0.81778	-0.0007	0.014391	0.961435
X - 17346	0.00520154	-0.01879	0.036775	0.609444	-0.02804	0.039597	0.478846	0.042794	0.127644	0.737436	0.166297	0.178415	0.351328	-0.01591	0.018558	0.391378
orotate	0.0360903	-0.01495	0.029363	0.610679	-0.01654	0.031481	0.599331	-0.08772	0.102104	0.390281	0.001075	0.142589	0.993985	-0.00402	0.014694	0.784261
lactosyl-N-palmitoyl-sphingosine	0.142852	0.014895	0.02937	0.61205	0.031352	0.031488	0.319419	0.162067	0.10212	0.112536	0.058682	0.14264	0.680786	0.007822	0.014697	0.594585
X - 24309	-0.0210167	0.014875	0.029524	0.614398	0.037954	0.031657	0.230577	-0.04923	0.102653	0.631564	-0.00376	0.143385	0.979055	0.020916	0.014776	0.156924
4-hydroxyhippurate	0.0780049	-0.01469	0.029263	0.615647	-0.00855	0.031371	0.785216	-0.00202	0.101785	0.984161	0.019272	0.14212	0.892137	-0.0041	0.014643	0.779476
X - 17653	0.0575775	-0.01479	0.029799	0.619629	-0.02629	0.031937	0.410492	-0.01608	0.10353	0.876574	0.003977	0.144422	0.978034	-0.01215	0.014909	0.415217
1-palmitoyl-GPA (16:0)	0.0981516	0.014582	0.029398	0.619879	0.013952	0.031491	0.657736	-0.0477	0.102224	0.640749	-0.01243	0.14283	0.930653	0.009061	0.014695	0.537514
X - 12199	-0.00804803	0.018311	0.037087	0.62151	0.024021	0.039628	0.544424	0.08163	0.128557	0.52547	0.106992	0.179941	0.552135	0.008029	0.018555	0.665225
X - 21295	-0.0209319	-0.01522	0.030842	0.62166	-0.02946	0.033046	0.372667	-0.05064	0.107624	0.637992	0.06338	0.149844	0.672322	-0.01211	0.015426	0.43233
glycerate	0.15515	0.014498	0.029491	0.62301	0.015485	0.031619	0.624331	0.068207	0.102548	0.505983	0.143565	0.143215	0.316151	0.004415	0.014758	0.764823
X - 15728	0.000789219	-0.01599	0.032757	0.625424	0.010694	0.03509	0.760557	-0.05385	0.11351	0.635195	-0.2471	0.158159	0.118247	0.007762	0.01637	0.635373
3-(4-hydroxyphenyl)lactate	-0.112378	0.013429	0.027615	0.626764	0.03578	0.029606	0.226873	-0.08658	0.096024	0.367262	-0.04616	0.134114	0.730713	0.021589	0.013818	0.118227
X - 21343	-0.051361	-0.01435	0.029583	0.627588	0.012539	0.03172	0.692615	-0.0058	0.102872	0.95503	0.060895	0.143761	0.671876	0.006423	0.014807	0.664442
X - 17269	0.00661323	0.020383	0.04244	0.63105	0.03832	0.045331	0.397968	0.143346	0.14552	0.324638	0.231145	0.202067	0.252713	0.011947	0.021135	0.57192
1-methylhistidine	-0.00491643	-0.01421	0.029681	0.632115	-0.02173	0.031799	0.494359	-0.22534	0.102796	0.028394	-0.14825	0.143754	0.302428	-8.75e-05	0.014855	0.995302
X - 12686	0.0609287	-0.01383	0.029129	0.634978	-0.02949	0.031229	0.34509	0.108075	0.101282	0.285963	0.196803	0.141432	0.164101	-0.0195	0.014574	0.180901
3-methylhistidine	-0.0367178	-0.01398	0.029783	0.638716	-0.01532	0.031884	0.630823	-0.02797	0.10337	0.786751	0.074382	0.144352	0.606369	-0.0062	0.014874	0.676569
glycerophosphoethanolamine	0.0751678	-0.01361	0.029149	0.640499	-0.00444	0.031252	0.887005	-0.02923	0.101363	0.773088	-0.0487	0.141567	0.73087	-0.00082	0.014587	0.955416
theanine	0.0549737	-0.01467	0.031541	0.641952	-0.02041	0.033791	0.545906	-0.04625	0.11015	0.674598	-0.07706	0.154329	0.617571	-0.00789	0.015786	0.617243
1-(1-enyl-palmitoyl)-2-linoleoyl-GPE (P-16:0/18:2)*	0.0437042	0.013599	0.02952	0.645038	0.010662	0.031653	0.736246	0.191031	0.102654	0.062784	0.093957	0.143388	0.512312	-0.00368	0.014774	0.803479
N-acetylleucine	-0.02049	-0.01411	0.030633	0.645074	-0.00712	0.032832	0.82821	-0.18894	0.10656	0.076239	-0.2237	0.148594	0.132243	0.005317	0.015347	0.729024
1-arachidonoyl-GPE (20:4)*	-0.0161461	-0.01356	0.02959	0.646816	0.006828	0.03172	0.829573	-0.0954	0.102908	0.35394	-0.24413	0.143696	0.089363	0.007796	0.014806	0.598525
3-hydroxyhexanoate	-0.0783304	0.013491	0.029617	0.64875	0.031193	0.031754	0.325946	0.021101	0.102992	0.837672	0.065676	0.14384	0.647975	0.014318	0.014821	0.33404
1-linoleoyl-GPE (18:2)*	0.0586009	-0.01337	0.029379	0.64911	-0.0045	0.031499	0.886391	0.038334	0.102168	0.707516	-0.03187	0.142687	0.823289	-0.004	0.014702	0.785829
X - 21441	-0.0409381	-0.01323	0.029448	0.653321	-0.01972	0.031582	0.532332	-0.06392	0.102581	0.533194	-0.13163	0.143304	0.358363	-0.00671	0.014747	0.649218
sphingosine 1-phosphate	0.145953	0.013158	0.029553	0.656147	0.01711	0.031685	0.589208	0.075141	0.10277	0.464698	-0.1897	0.143519	0.186267	0.00489	0.014789	0.740941
X - 12680	0.0401454	-0.01298	0.02947	0.659506	-0.00864	0.031587	0.78434	-0.01475	0.102462	0.885543	-0.0095	0.143076	0.947057	-0.00355	0.014744	0.809566
X - 13553	-0.0182112	-0.01323	0.030305	0.662377	-0.00638	0.0325	0.844301	-0.0988	0.105138	0.347389	-0.13277	0.147159	0.366952	0.001504	0.015193	0.921135
X - 11852	-0.0178895	0.015124	0.035126	0.666809	0.012618	0.037737	0.738112	-0.08666	0.122255	0.478433	-0.27603	0.170298	0.105094	0.010231	0.017606	0.561174
2-palmitoyl-GPE (16:0)*	0.0928426	-0.01253	0.02929	0.668795	-0.01079	0.031404	0.731252	0.046683	0.101807	0.646568	0.08868	0.142075	0.532523	-0.00747	0.014659	0.610282
tyramine O-sulfate	-0.0160265	-0.01402	0.03294	0.670298	-0.00916	0.035308	0.795344	0.064275	0.115315	0.577279	-0.07895	0.16041	0.622615	-0.00751	0.016544	0.650036
X - 11452	-0.0222115	0.015454	0.036629	0.673104	0.000399	0.039116	0.991871	0.051663	0.125685	0.681049	0.069648	0.175035	0.690709	-0.00227	0.018312	0.901233
X - 23291	-0.0487025	-0.01455	0.034526	0.673508	-0.02936	0.036942	0.426836	-0.06352	0.11987	0.596176	-0.22086	0.167175	0.186489	-0.01147	0.017266	0.50645
2-methyoxyresorcinol sulfate	-0.0107326	-0.01372	0.032617	0.673993	-0.02699	0.034969	0.440172	-0.00476	0.114056	0.966685	-0.02259	0.159284	0.887203	-0.013	0.01631	0.425308
inosine	-0.0550485	-0.0125	0.03	0.67693	-0.01635	0.032171	0.611205	-0.15872	0.104372	0.128365	-0.11648	0.145717	0.424111	-0.00063	0.015018	0.966696
X - 12170	-0.0659107	0.013042	0.031371	0.67761	0.004614	0.033661	0.890977	0.01889	0.109588	0.863148	0.165314	0.152956	0.279819	0.001387	0.015698	0.929605
5-hydroxyhexanoate	0.0488527	0.014299	0.034621	0.679601	0.03007	0.037268	0.419772	-0.04861	0.120095	0.685672	0.030597	0.167253	0.85485	0.017037	0.017389	0.327247
X - 24449	0.225386	-0.01193	0.029442	0.685217	-0.02845	0.031575	0.367616	0.137592	0.102335	0.178806	0.322849	0.142917	0.023903	-0.02037	0.014734	0.166783
phenylacetylglutamine	0.0527903	-0.01189	0.029363	0.685593	-0.01799	0.031481	0.567654	-0.12853	0.102099	0.208094	-0.15402	0.142598	0.280122	-0.00283	0.014694	0.847156
1-palmitoyl-2-linoleoyl-GPE (16:0/18:2)	-0.0768747	0.011866	0.029401	0.686521	0.016573	0.031519	0.599025	-0.108	0.102218	0.290746	-0.13856	0.142801	0.331918	0.013166	0.014711	0.370807
xanthine	0.00819124	0.011764	0.029484	0.689892	0.008684	0.031612	0.78354	0.045637	0.102528	0.656244	-0.02347	0.143195	0.869802	0.002132	0.014754	0.88512
dimethyl sulfone	0.0229244	-0.0125	0.031611	0.692426	-0.01326	0.033879	0.695607	0.02501	0.110102	0.820309	0.109013	0.15378	0.47841	-0.00768	0.015827	0.627615
X - 02249	0.0145178	0.011622	0.029522	0.693829	0.02052	0.031652	0.516794	-0.00652	0.10266	0.949387	-0.00936	0.143382	0.94795	0.01037	0.014773	0.482728
methylsuccinate	-0.0594041	-0.01148	0.029342	0.695634	0.000421	0.031469	0.989319	-0.03574	0.102027	0.726105	-0.28675	0.142343	0.04398	0.001875	0.014689	0.898437
X - 17299	-0.0197123	-0.01068	0.027427	0.697077	-0.01883	0.029413	0.522036	-0.04824	0.095519	0.613576	-0.01812	0.133768	0.892251	-0.00699	0.013726	0.610513
5alpha-androstan-3beta,17alpha-diol disulfate	-0.0620154	0.012125	0.031627	0.701446	0.013104	0.033927	0.69934	-0.05527	0.109796	0.614732	-0.02007	0.153322	0.895879	0.00905	0.015865	0.568388
methyl glucopyranoside (alpha + beta)	0.106384	0.011222	0.029323	0.701935	0.005512	0.031432	0.8608	-0.03747	0.101868	0.713013	0.072809	0.142482	0.609359	0.004456	0.014675	0.761386
uracil	0.043066	-0.01345	0.035407	0.704008	-0.01825	0.037884	0.629985	0.004661	0.122822	0.969727	-0.08284	0.172285	0.630667	-0.00912	0.017636	0.60497
oxalate (ethanedioate)	0.162918	0.010575	0.027892	0.704592	0.018823	0.029905	0.529081	0.007371	0.096952	0.939399	0.104959	0.135431	0.438357	0.008889	0.013958	0.524227
X - 12816	0.0385937	0.013789	0.036591	0.7063	-0.0014	0.039124	0.971358	-0.23004	0.126292	0.068576	-0.12454	0.17705	0.481825	0.010166	0.018288	0.578316
1-palmitoyl-2-linoleoyl-GPC (16:0/18:2)*	-0.044414	-0.01091	0.029356	0.710194	0.000572	0.031475	0.985503	-0.03771	0.102084	0.711872	-0.1672	0.142566	0.240907	0.002039	0.014691	0.889627
4-androsten-3beta,17beta-diol monosulfate (2)	0.0128798	0.011083	0.029914	0.711028	-0.01918	0.032088	0.549969	-0.00796	0.104057	0.938989	-0.09627	0.145252	0.5075	-0.00905	0.014983	0.546047
1-(1-enyl-palmitoyl)-GPC (P-16:0)*	0.164868	-0.01079	0.02923	0.711988	-0.00158	0.03134	0.95986	0.170897	0.101634	0.092693	0.227222	0.141947	0.10946	-0.00874	0.014627	0.550052
X - 13891	0.0245271	0.011575	0.031379	0.712213	0.017205	0.033675	0.609421	0.083499	0.109406	0.445362	0.215537	0.153284	0.159719	0.00457	0.015735	0.771517
X - 23997	0.0489016	0.010888	0.029975	0.716425	0.010747	0.032127	0.73799	0.081841	0.10435	0.432889	-0.00427	0.145697	0.976644	0.001465	0.014988	0.922118
1-dihomo-linolenylglycerol (alpha, gamma)	-0.086153	0.010592	0.029616	0.72061	0.021889	0.031751	0.490588	-0.13427	0.102908	0.192	0.028038	0.144015	0.845642	0.017016	0.014823	0.251018
pyruvate	0.00568283	-0.01045	0.029403	0.722411	0.004524	0.031525	0.8859	-0.06365	0.102245	0.533633	-0.283	0.142775	0.047489	0.005187	0.014714	0.724457
X - 21792	-0.00364525	-0.01098	0.031307	0.725858	-0.03333	0.033522	0.32006	-0.06082	0.108555	0.57531	0.020265	0.152048	0.893973	-0.01354	0.015666	0.387431
myristate (14:0)	-0.10552	0.010142	0.029278	0.729043	0.021393	0.03139	0.495557	0.027843	0.101812	0.784492	-0.00847	0.142194	0.952511	0.009196	0.014651	0.530254
3-hydroxyoctanoate	-0.0637461	-0.01026	0.029644	0.72914	0.011904	0.03179	0.708066	0.082054	0.103132	0.426269	0.12551	0.144059	0.383644	0.002015	0.014837	0.891978
X - 12407	0.0460781	-0.01106	0.032312	0.732129	-0.0028	0.0346	0.935491	0.004314	0.111948	0.969264	-0.03528	0.155883	0.820966	-0.00158	0.016195	0.922049
1,2,3-benzenetriol sulfate (2)	-0.000302831	0.010116	0.029615	0.732675	0.014427	0.03175	0.649565	-0.00989	0.102977	0.923452	0.112585	0.143883	0.433951	0.007541	0.014822	0.61092
methyl-4-hydroxybenzoate sulfate	0.130001	-0.00936	0.027423	0.732994	-0.00577	0.029401	0.844376	0.006095	0.095291	0.949002	0.03834	0.133046	0.77322	-0.00312	0.013729	0.8203
X - 12442	-0.0388234	0.010043	0.02949	0.733435	0.02943	0.031617	0.351962	0.026554	0.102545	0.795677	0.101151	0.143284	0.480236	0.013197	0.014756	0.371166
X - 18886	-0.136367	0.011066	0.032536	0.733783	0.037004	0.034787	0.287469	0.074341	0.113684	0.513178	0.039477	0.158757	0.80363	0.014791	0.016266	0.363219
sucrose	0.0258679	-0.01066	0.031515	0.735253	0.001054	0.033866	0.975183	-0.00351	0.110705	0.974733	-0.06678	0.154174	0.66492	0.00068	0.015828	0.965755
3-hydroxydecanoate	-0.0899417	0.00999	0.029622	0.735924	0.033005	0.031756	0.298685	0.085844	0.103023	0.404726	0.160674	0.143875	0.26412	0.012188	0.014822	0.410924
X - 15497	-0.0381516	-0.00983	0.029224	0.736552	0.008826	0.031333	0.778187	-0.08921	0.101637	0.380091	-0.13526	0.14194	0.340653	0.008487	0.014623	0.561658
X - 12206	0.0832547	-0.0104	0.031056	0.737802	-0.00937	0.033315	0.77863	-0.23024	0.108235	0.033424	-0.18402	0.150986	0.222964	0.006101	0.015549	0.69479
mannitol/sorbitol	-0.0116199	-0.00985	0.029591	0.739234	-0.01428	0.031728	0.652661	0.064685	0.102924	0.529706	-0.01243	0.143722	0.931102	-0.01002	0.014809	0.498636
N-(2-furoyl)glycine	0.0397294	0.010013	0.030211	0.740316	0.01321	0.032387	0.683372	-0.12284	0.104891	0.241574	0.047399	0.146524	0.74633	0.012244	0.015128	0.418338
azelate (nonanedioate)	0.0115097	0.009801	0.029576	0.740352	0.006758	0.031702	0.831185	-0.00259	0.102818	0.979886	-0.02782	0.143657	0.846446	0.003436	0.014796	0.816373
1-palmityl-2-arachidonoyl-GPC (O-16:0/20:4)*	-0.0565871	-0.00977	0.029555	0.741061	-0.01833	0.031687	0.563061	-0.10717	0.102762	0.297029	-0.23756	0.143533	0.097935	-0.00399	0.01479	0.787286
1-docosahexaenoyl-GPE (22:6)*	-0.0346049	0.009682	0.029318	0.741221	0.043337	0.031429	0.167959	0.029388	0.101926	0.773104	-0.10408	0.14237	0.464754	0.019888	0.01467	0.175215
N-acetylcitrulline	-0.0535989	-0.01171	0.035597	0.742238	0.000802	0.037939	0.983128	-0.12001	0.123663	0.331854	-0.11094	0.172566	0.520318	0.005982	0.01778	0.736528
X - 24748	-0.000426571	0.009367	0.029587	0.751562	0.010385	0.031728	0.74344	0.036528	0.102912	0.722636	-0.02041	0.144051	0.887315	0.003389	0.014804	0.81894
oleoyl-linoleoyl-glycerol (18:1/18:2) [1]	-0.129434	-0.00919	0.029104	0.752205	0.008116	0.031206	0.79481	-0.18141	0.101234	0.073162	-0.22623	0.141439	0.109747	0.012435	0.014565	0.393256
N-acetyl-aspartyl-glutamate (NAAG)	0.00417516	0.010175	0.032342	0.753075	0.001257	0.034737	0.971139	-0.08351	0.112847	0.45929	-0.20638	0.157329	0.189637	0.0045	0.016216	0.781419
1-palmitoyl-2-arachidonoyl-GPE (16:0/20:4)*	-0.0673609	0.009174	0.02918	0.75322	0.014022	0.031282	0.653996	-0.16701	0.101523	0.099995	-0.27065	0.141726	0.0562	0.014663	0.014605	0.315396
N-acetylglutamate	0.0662378	-0.00919	0.029283	0.753686	0.014734	0.031401	0.638924	-0.15575	0.101811	0.126084	-0.21105	0.142246	0.137916	0.014495	0.014656	0.322691
1-palmitoylglycerol (16:0)	-0.077835	0.009203	0.030007	0.759073	0.014951	0.032169	0.64211	-0.07168	0.104559	0.49304	0.001106	0.146103	0.993961	0.010668	0.015019	0.47752
1-linoleoyl-GPA (18:2)*	0.188619	-0.00901	0.029391	0.759128	-0.00453	0.031508	0.8856	-0.09738	0.102154	0.340481	-0.10237	0.142665	0.473067	0.00232	0.014706	0.874644
caffeine	-0.0637605	-0.00897	0.029495	0.761016	-0.00923	0.031616	0.770353	-0.10895	0.102604	0.288338	-0.07652	0.143343	0.593482	0.000547	0.01476	0.970456
1-(1-enyl-stearoyl)-2-linoleoyl-GPC (P-18:0/18:2)*	0.195203	-0.00884	0.029103	0.761395	-0.00723	0.031207	0.81691	0.157651	0.101085	0.118888	0.096004	0.141126	0.496348	-0.01092	0.014567	0.45367
benzoate	0.0235972	0.008965	0.029583	0.761854	0.011501	0.031718	0.716922	0.146736	0.102881	0.15382	0.217105	0.143711	0.130893	-0.0012	0.014809	0.935439
eicosapentaenoate (EPA; 20:5n3)	-0.0304689	-0.0089	0.029435	0.762357	0.020592	0.031559	0.514087	-0.06395	0.102358	0.532109	-0.09753	0.142956	0.495095	0.013083	0.01473	0.374429
glutamate	-0.10249	-0.00823	0.028669	0.774159	0.000926	0.030738	0.975957	-0.23892	0.099668	0.016541	-0.27741	0.139211	0.046318	0.011595	0.014346	0.418968
beta-alanine	0.0169085	-0.00835	0.02931	0.775754	-0.01549	0.031417	0.622009	-0.09969	0.101896	0.327915	-0.21479	0.142337	0.131325	-0.00295	0.014669	0.840544
X - 21353	-0.0636809	-0.00849	0.029876	0.776294	0.013108	0.032045	0.682512	0.000997	0.103996	0.992348	0.04525	0.145362	0.755588	0.006381	0.014954	0.669601
X - 13866	-0.0442228	0.008238	0.029591	0.780721	0.013448	0.031726	0.671657	-0.06657	0.102898	0.517656	0.07527	0.143718	0.600476	0.009701	0.014808	0.512388
2-aminobutyrate	0.0316076	-0.00812	0.029373	0.782273	-0.03043	0.031489	0.333806	-0.06475	0.102153	0.526204	-0.01164	0.142684	0.934973	-0.01191	0.014697	0.417738
palmitoleate (16:1n7)	-0.0774608	-0.00786	0.028873	0.785443	-0.00754	0.030957	0.80757	0.004177	0.100402	0.966818	-0.02981	0.14022	0.831637	-0.00389	0.014448	0.787583
eicosenoate (20:1)	-0.0814467	0.008047	0.029564	0.785487	0.006951	0.031697	0.826413	0.047592	0.102804	0.643421	0.06275	0.143585	0.662105	0.001191	0.014794	0.935857
X - 12730	0.0133427	0.008584	0.031543	0.785528	0.015136	0.033789	0.654189	-0.08432	0.10978	0.442441	0.115172	0.152766	0.450922	0.011361	0.015783	0.471645
cys-gly, oxidized	0.00873341	0.007989	0.029522	0.786707	0.002401	0.031638	0.939499	0.134055	0.102451	0.19074	0.014936	0.143067	0.916853	-0.0051	0.014771	0.730148
2-oleoylglycerol (18:1)	-0.0604946	-0.00876	0.032742	0.788971	-0.01218	0.035157	0.729094	-0.12884	0.11416	0.259098	-0.03006	0.159458	0.85047	2.02e-05	0.016402	0.999016
X - 12712	-0.00940031	-0.00981	0.036969	0.790708	-0.03738	0.039522	0.344324	0.066357	0.128682	0.606103	0.215189	0.178371	0.227702	-0.02133	0.018415	0.246699
erucate (22:1n9)	-0.0387492	-0.00759	0.029723	0.798493	-0.01554	0.031867	0.625912	0.111341	0.103355	0.281382	0.077733	0.144364	0.590276	-0.01281	0.014874	0.389018
phenol sulfate	0.0263289	0.007448	0.029298	0.799327	0.024691	0.031411	0.431842	0.053405	0.10188	0.600153	-0.03292	0.142291	0.817063	0.009622	0.014661	0.511661
thyroxine	0.0140731	0.007336	0.028966	0.800071	0.003613	0.031053	0.907377	0.055591	0.10075	0.581112	-0.03276	0.140746	0.815948	-0.00082	0.014493	0.954985
N-acetylvaline	0.0466224	-0.00743	0.029461	0.800849	-0.00202	0.031583	0.948928	-0.16029	0.102344	0.117338	-0.15421	0.142998	0.280877	0.006494	0.014741	0.659574
dihomo-linoleate (20:2n6)	-0.0738866	-0.0074	0.029496	0.801936	0.000344	0.031621	0.991325	-0.01738	0.102561	0.865464	0.039296	0.143374	0.784031	0.000979	0.014759	0.947121
X - 17327	-0.00752104	-0.00879	0.035095	0.802263	-0.04352	0.037545	0.246387	0.093638	0.120287	0.436325	-0.09296	0.169174	0.582669	-0.0259	0.017548	0.140005
X - 13529	-0.0838225	0.007361	0.029518	0.80307	0.025758	0.03166	0.415893	-0.16569	0.10269	0.106665	-0.20165	0.143453	0.159837	0.020366	0.014778	0.168211
2-stearoyl-GPE (18:0)*	0.096993	-0.00725	0.029254	0.804213	0.014687	0.031364	0.639602	-0.07502	0.101724	0.460874	0.001457	0.142075	0.991819	0.010702	0.014639	0.464735
etiocholanolone glucuronide	-0.0234446	0.007051	0.028489	0.804518	-0.02559	0.030535	0.40208	0.155138	0.098977	0.117046	0.085018	0.138211	0.538479	-0.0198	0.014254	0.164825
15-methylpalmitate	-0.0747302	-0.00728	0.029743	0.806632	-0.00386	0.031914	0.903633	-0.01579	0.103832	0.879129	-0.01004	0.145125	0.944824	-0.00116	0.014895	0.937732
succinimide	0.00606996	0.007705	0.031647	0.807658	0.00759	0.033959	0.823159	-0.023	0.110156	0.834645	0.175653	0.153941	0.253884	0.004801	0.01586	0.762125
1-palmitoyl-2-oleoyl-GPE (16:0/18:1)	-0.132711	-0.00728	0.030079	0.808671	0.008288	0.032241	0.79713	-0.09265	0.104537	0.375478	-0.12135	0.145943	0.405705	0.008399	0.015057	0.577009
linoleate (18:2n6)	-0.0628492	0.006974	0.029415	0.812581	0.023483	0.031536	0.456498	0.013167	0.102287	0.897575	0.02688	0.142857	0.850755	0.010905	0.014719	0.458774
1-stearoyl-2-linoleoyl-GPE (18:0/18:2)*	-0.078763	-0.00695	0.029558	0.814085	0.009888	0.031689	0.755025	-0.14624	0.102652	0.154292	-0.2371	0.143421	0.098323	0.011689	0.014792	0.429436
X - 21795	-0.0075446	0.007706	0.03341	0.817587	0.017703	0.035754	0.620518	-0.10716	0.116434	0.357431	-0.05855	0.1636	0.720455	0.013659	0.016699	0.413411
1-pentadecanoyl-GPC (15:0)*	0.136698	-0.00667	0.029312	0.820086	-0.00327	0.031428	0.917175	0.007222	0.101936	0.943516	-0.0384	0.142361	0.787344	-0.00194	0.014669	0.894784
caffeic acid sulfate	0.0210582	-0.00687	0.030307	0.820754	-0.00697	0.032464	0.830047	-0.00919	0.105375	0.93048	0.097343	0.147189	0.508405	-0.00299	0.015144	0.84365
X - 17189	0.0360807	-0.00781	0.034922	0.823007	-0.02002	0.037351	0.591898	0.00398	0.12223	0.974022	0.246738	0.169338	0.145138	-0.01001	0.017436	0.565996
N-acetyl-3-methylhistidine*	-0.03548	-0.00884	0.039639	0.823632	-0.00853	0.042417	0.840579	0.029404	0.136489	0.829435	0.119124	0.189398	0.529396	-0.00553	0.019707	0.779117
4-cholesten-3-one	-0.0362714	0.00722	0.032648	0.82498	0.037276	0.034991	0.286765	-0.05392	0.112963	0.633125	-0.07291	0.157492	0.643431	0.020812	0.016327	0.202442
X - 24513	0.0506593	-0.00626	0.029224	0.830447	-0.00017	0.031331	0.995597	-0.10718	0.101616	0.291571	-0.03195	0.141919	0.821891	0.004912	0.014623	0.736923
5,6-dihydrothymine	0.00763409	-0.00626	0.029404	0.831438	-0.00698	0.031527	0.824771	0.048318	0.102155	0.636234	0.128518	0.142696	0.3678	-0.00568	0.014717	0.699387
1-stearoyl-GPE (18:0)	0.0896463	0.006067	0.02911	0.83492	0.028865	0.031209	0.355048	-0.04955	0.101227	0.624491	-0.15463	0.141371	0.274058	0.01647	0.014566	0.258219
N6-carboxymethyllysine	0.0160576	0.007336	0.035629	0.836885	0.021128	0.038294	0.58115	-0.13988	0.124099	0.259719	-0.24156	0.173426	0.163702	0.016918	0.017884	0.344192
N-acetylasparagine	0.0971217	-0.00602	0.029449	0.838044	0.027314	0.031573	0.387003	-0.06936	0.102382	0.498141	-0.0299	0.142996	0.834354	0.016632	0.014735	0.259033
X - 12231	-0.0174188	-0.00739	0.036316	0.838809	-0.00246	0.038755	0.949456	0.016164	0.125082	0.897182	0.057851	0.174486	0.740237	-0.00198	0.018159	0.913105
X - 02269	0.116342	0.00579	0.029593	0.844894	0.008926	0.031728	0.778459	0.125391	0.102898	0.223026	0.243768	0.14369	0.089823	-0.00147	0.014809	0.921008
N-methylproline	0.0675817	-0.00575	0.029497	0.845509	-0.00971	0.031619	0.758831	-0.10108	0.102557	0.324368	-0.08105	0.143231	0.571497	-4.96e-05	0.014758	0.997321
sphinganine	-0.0135606	0.006199	0.032071	0.846745	0.045254	0.034372	0.188015	-0.00744	0.111367	0.946724	-0.07817	0.155747	0.615737	0.022597	0.016061	0.159473
X - 24295	-0.0923158	0.005709	0.030082	0.849491	0.019759	0.032273	0.540401	-0.13463	0.104832	0.199076	-0.29807	0.146343	0.041698	0.01597	0.015072	0.289358
1-(1-enyl-oleoyl)-GPE (P-18:1)*	0.0999141	-0.0055	0.02949	0.85207	0.001856	0.031636	0.953227	0.123578	0.102657	0.228692	0.217238	0.143324	0.129623	-0.00485	0.014775	0.742611
X - 13658	-0.00101353	-0.00553	0.030748	0.857226	-0.00893	0.032973	0.786444	0.016805	0.106653	0.8748	-0.04066	0.149144	0.785174	-0.00518	0.015399	0.736762
thymol sulfate	-0.00475243	-0.00544	0.031248	0.861888	-0.02077	0.033457	0.534829	0.007185	0.108909	0.947399	-0.03178	0.15214	0.83454	-0.01055	0.015635	0.500026
1-oleoylglycerol (18:1)	-0.088008	0.005036	0.029331	0.863673	0.002861	0.031436	0.927489	-0.19188	0.101937	0.059815	-0.09035	0.142351	0.525617	0.010347	0.014669	0.480581
X - 24738	0.0484824	0.005194	0.030357	0.864151	0.01559	0.032536	0.631844	-0.12066	0.105276	0.251771	-0.00347	0.147117	0.981181	0.013342	0.015209	0.380395
X - 12216	0.100551	0.004741	0.029608	0.872785	-0.01516	0.031731	0.63273	0.025159	0.102891	0.806831	-0.00561	0.143712	0.968865	-0.00861	0.01481	0.560922
2-hydroxydecanoate	0.00475598	-0.00466	0.029551	0.87474	0.003911	0.031683	0.901763	0.063542	0.10276	0.536357	0.036447	0.14352	0.799539	-0.00104	0.014788	0.94369
2-hydroxy-3-methylvalerate	-0.155734	-0.00423	0.027745	0.878954	-0.0055	0.029745	0.853365	-0.01679	0.096499	0.861849	-0.12437	0.134749	0.356042	-0.00191	0.013883	0.890342
10-nonadecenoate (19:1n9)	-0.0930893	0.004458	0.029328	0.879185	0.00856	0.031444	0.785442	0.033677	0.101984	0.741243	0.058578	0.142434	0.680888	0.002629	0.014676	0.85785
4-hydroxyphenylacetate	-0.00133041	0.005507	0.036701	0.880736	0.022899	0.039437	0.561485	-0.17592	0.127782	0.168641	-0.18136	0.176216	0.303421	0.019595	0.018474	0.288872
quinate	0.0446503	0.0044	0.029554	0.881639	0.002367	0.031686	0.940448	-0.06228	0.1028	0.544635	0.044202	0.143577	0.758194	0.004064	0.01479	0.783484
palmitate (16:0)	-0.130784	0.004386	0.029467	0.881665	0.016818	0.031593	0.594512	-0.02686	0.102469	0.793202	0.008908	0.143111	0.950369	0.009502	0.014746	0.519322
malonate	0.00160446	0.004346	0.029408	0.882528	0.005368	0.031534	0.864841	0.114334	0.102297	0.263734	0.056156	0.142823	0.694189	-0.0027	0.014718	0.854677
X - 22764	-0.0454012	-0.00434	0.029412	0.882796	0.018354	0.031536	0.560573	0.050691	0.102291	0.620214	0.083315	0.142897	0.559875	0.006643	0.014723	0.651841
stearidonate (18:4n3)	-0.0343528	0.004321	0.029522	0.883633	0.018606	0.031655	0.556695	-0.02916	0.102491	0.776047	-0.15576	0.143124	0.276485	0.010484	0.014769	0.477825
myristoleate (14:1n5)	-0.0498377	-0.00419	0.028683	0.88396	-0.00035	0.030753	0.990886	0.013712	0.099743	0.89066	0.01862	0.139304	0.89367	-0.00081	0.014354	0.954904
1-palmityl-GPC (O-16:0)	0.141889	-0.00415	0.029204	0.886918	0.005677	0.031313	0.856137	0.099911	0.101568	0.325291	0.179062	0.141852	0.206862	-0.00187	0.014616	0.898016
X - 18913	-0.0128668	0.004186	0.02949	0.887133	0.011069	0.031621	0.726315	0.029952	0.102461	0.770044	0.048593	0.143228	0.734414	0.004031	0.01476	0.784789
oleate/vaccenate (18:1)	-0.105222	0.004094	0.029394	0.889243	0.012801	0.031515	0.684606	-0.00591	0.102215	0.953862	-0.01532	0.142757	0.914542	0.006555	0.014709	0.655858
5alpha-androstan-3beta,17beta-diol monosulfate (2)	-0.136183	0.004292	0.031342	0.891083	0.009352	0.033571	0.780582	-0.14049	0.109099	0.197883	-0.21299	0.152677	0.163033	0.011155	0.0157	0.477383
DSGEGDFXAEGGGVR*	-0.01459	0.004	0.029627	0.892604	-0.0092	0.031745	0.771851	0.147887	0.103105	0.151506	0.191319	0.144134	0.184414	-0.01139	0.014814	0.442087
1-eicosapentaenoyl-GPE (20:5)*	0.0111684	0.003976	0.029705	0.893523	0.024279	0.031843	0.44581	0.004282	0.103238	0.966918	-0.0887	0.14438	0.539018	0.011705	0.014859	0.430893
1-(1-enyl-stearoyl)-2-docosahexaenoyl-GPE (P-18:0/22:6)*	0.0520633	0.003921	0.029348	0.893717	0.010368	0.031472	0.741835	0.128989	0.102062	0.206318	0.012457	0.142534	0.930357	-0.00093	0.014688	0.949536
X - 17690	0.0285981	-0.00479	0.036081	0.894361	-0.01739	0.038724	0.653415	-0.06557	0.125925	0.602579	-0.11856	0.175374	0.499027	-0.00552	0.018135	0.760634
docosapentaenoate (n3 DPA; 22:5n3)	-0.0647429	0.003889	0.02939	0.894723	0.023495	0.031509	0.455886	-0.02683	0.1022	0.79294	-0.02158	0.142736	0.879829	0.012776	0.014707	0.385007
methionine sulfoxide	0.132081	0.003886	0.029443	0.895001	0.011956	0.031567	0.704873	0.026293	0.102386	0.797337	0.079722	0.142994	0.577184	0.004639	0.014734	0.752879
1-(1-enyl-palmitoyl)-2-linoleoyl-GPC (P-16:0/18:2)*	0.165156	-0.00379	0.029095	0.896236	-0.00457	0.031193	0.883562	0.246083	0.101137	0.014984	0.163452	0.141285	0.247339	-0.01372	0.014559	0.346093
17-methylstearate	-0.0641524	-0.00374	0.029298	0.898413	-0.00599	0.031413	0.848694	0.04091	0.101895	0.688066	0.080123	0.142409	0.573702	-0.00485	0.014662	0.740953
X - 15674	0.10277	0.003546	0.02932	0.903746	0.015659	0.031442	0.618487	0.002295	0.102097	0.982064	0.06239	0.142643	0.661839	0.007571	0.014672	0.605868
X - 21411	0.0178606	0.003651	0.030512	0.904747	-0.01707	0.032766	0.602474	0.13447	0.106141	0.205219	0.173889	0.148102	0.240377	-0.01467	0.015299	0.337678
thioproline	0.0919096	0.00337	0.028648	0.906357	0.013053	0.030715	0.670852	-0.02255	0.09962	0.820891	0.18076	0.139123	0.193875	0.007455	0.014336	0.603061
X - 24411	-0.00857303	-0.00393	0.034491	0.909258	-0.01801	0.037009	0.626599	0.082192	0.119848	0.492862	0.208107	0.166728	0.212	-0.01269	0.017283	0.462784
arachidate (20:0)	-0.0405291	-0.00335	0.029553	0.909707	-0.00978	0.031685	0.757482	0.007288	0.102769	0.943469	0.009164	0.143531	0.949094	-0.00514	0.014789	0.728211
6-oxopiperidine-2-carboxylic acid	0.00843984	0.003352	0.03066	0.912939	0.003088	0.032862	0.925139	-0.07403	0.106714	0.487895	0.130466	0.14868	0.380239	0.004952	0.015329	0.746653
X - 12544	-0.0134387	-0.00335	0.030895	0.913542	0.001346	0.033113	0.967567	0.020155	0.107957	0.851902	0.045283	0.150545	0.76358	-0.00027	0.015447	0.986086
stearate (18:0)	-0.0942322	0.003143	0.029498	0.915149	0.014164	0.031626	0.654271	-0.0688	0.102575	0.502431	-0.0224	0.143263	0.875749	0.010156	0.014761	0.491461
3-hydroxylaurate	-0.0937945	-0.00305	0.029601	0.917802	0.01323	0.03173	0.676726	0.049871	0.102875	0.627846	0.106738	0.143651	0.457476	0.004164	0.014812	0.778639
1-(1-enyl-oleoyl)-GPC (P-18:1)*	0.19536	0.002939	0.029331	0.920181	0.008209	0.031443	0.794045	0.137418	0.102235	0.178933	0.260781	0.142733	0.06772	-0.00235	0.014691	0.872737
3-hydroxypyridine sulfate	0.0321662	-0.00283	0.029643	0.924074	-0.00172	0.031779	0.956791	-0.11309	0.103107	0.272739	0.046625	0.143959	0.746037	0.004425	0.014833	0.765471
2-aminooctanoate	0.0305223	-0.0027	0.028855	0.92548	-0.03125	0.030929	0.312367	0.234999	0.100255	0.019096	0.310695	0.139969	0.026457	-0.02629	0.014432	0.068571
X - 12007	0.063398	-0.00271	0.029663	0.927141	-0.00061	0.031808	0.984616	0.041964	0.103166	0.684191	0.001768	0.143969	0.990199	-0.00226	0.014848	0.879118
X - 21834	0.00350995	0.00309	0.033961	0.92751	-0.00202	0.036401	0.955716	0.085464	0.11864	0.471322	-0.02573	0.165606	0.876548	-0.00493	0.016973	0.771552
X - 12701	0.0034609	-0.00277	0.032058	0.931233	-0.00155	0.034378	0.964021	0.000346	0.11125	0.997521	0.122452	0.155173	0.430056	-0.00078	0.016065	0.961337
vanillylmandelate (VMA)	0.0854571	0.002264	0.029358	0.938521	-0.01407	0.031476	0.654937	-0.16388	0.102125	0.108597	-0.14524	0.142704	0.308824	0.000734	0.014693	0.96015
X - 21364	-0.0931247	-0.002	0.027634	0.942205	-0.01999	0.029635	0.500014	0.014507	0.096171	0.880103	-0.08206	0.134217	0.540955	-0.01049	0.013838	0.448441
X - 17335	-0.107511	-0.00232	0.033207	0.944292	0.00355	0.035673	0.920727	0.156114	0.115627	0.177004	0.250273	0.161623	0.121539	-0.00555	0.016654	0.739019
p-cresol-glucuronide*	0.046831	-0.00198	0.030695	0.948569	-0.00775	0.032926	0.813841	0.056927	0.107048	0.594883	0.046467	0.149215	0.755495	-0.00646	0.015387	0.674551
phytanate	-0.0303059	-0.0018	0.029513	0.95147	-0.0024	0.031642	0.939473	0.006788	0.102628	0.947267	-0.02063	0.143334	0.885584	-0.0015	0.014769	0.919365
2-aminoadipate	-0.143708	0.001875	0.030918	0.951641	0.001016	0.033129	0.975534	-0.18669	0.107583	0.082716	-0.12385	0.150668	0.411086	0.009173	0.015457	0.552876
3-methyl catechol sulfate (2)	-0.00648936	0.002232	0.037565	0.952614	-0.00339	0.04027	0.932991	0.09704	0.129781	0.454653	0.0344	0.181513	0.849692	-0.00625	0.018808	0.739592
X - 17357	-0.107066	0.001858	0.031838	0.953468	-0.01005	0.034118	0.768436	0.035946	0.110466	0.744881	-0.01499	0.154361	0.922659	-0.00663	0.015944	0.677721
1-linoleoylglycerol (18:2)	-0.0133046	0.001655	0.029271	0.954899	0.01453	0.031383	0.643389	-0.08308	0.101782	0.414386	0.047585	0.142153	0.737826	0.011001	0.014647	0.452629
X - 24747	0.0120482	-0.00175	0.034202	0.959122	0.012587	0.036559	0.730643	0.194306	0.118953	0.102411	0.175222	0.16595	0.291059	-0.00283	0.017069	0.868422
12-HETE	0.0387656	0.001517	0.029743	0.959316	0.002626	0.031907	0.934405	-0.12654	0.103409	0.221113	-0.1624	0.144479	0.261018	0.007199	0.014895	0.628862
X - 11407	-0.0438187	0.001438	0.028995	0.960452	0.007259	0.031089	0.815394	0.180523	0.100802	0.073342	0.092347	0.14081	0.511948	-0.00486	0.014512	0.737654
arabonate/xylonate	0.063727	-0.00143	0.029187	0.961058	-0.00799	0.031293	0.798541	-0.07729	0.101488	0.446348	-0.06917	0.141744	0.625584	-0.00031	0.014606	0.982867
gamma-glutamylmethionine	0.229514	-0.0014	0.029392	0.962101	-0.02346	0.031505	0.456454	0.126126	0.102161	0.217014	0.205727	0.142662	0.149313	-0.0174	0.014705	0.236861
X - 23665	-0.0718762	0.001389	0.030328	0.963483	-0.02458	0.032465	0.449056	0.064901	0.105204	0.537313	0.111479	0.146788	0.447599	-0.01511	0.015166	0.318984
1-stearyl-GPC (O-18:0)*	0.157159	-0.00135	0.029608	0.963679	0.008179	0.031731	0.796609	0.101965	0.103291	0.323586	0.170781	0.144119	0.236045	-0.00071	0.014818	0.961852
4-allylphenol sulfate	0.0329489	-0.00112	0.029539	0.969625	0.00301	0.031668	0.924266	-0.03691	0.102658	0.719191	0.037736	0.143419	0.792466	0.0032	0.014782	0.828602
nonadecanoate (19:0)	-0.0433277	-0.00099	0.029464	0.973179	-0.00703	0.03159	0.823846	0.013218	0.102458	0.897356	0.091504	0.143094	0.522533	-0.00407	0.014744	0.782741
X - 21807	0.0127779	-0.00114	0.035604	0.974451	-0.00769	0.038121	0.840217	-0.00823	0.124245	0.947201	0.099995	0.172879	0.563005	-0.0034	0.017807	0.848763
X - 11438	-0.0467068	0.000829	0.029637	0.97768	-0.02228	0.03177	0.483164	-0.00818	0.102988	0.936717	0.040771	0.143829	0.776824	-0.01055	0.014831	0.476873
10-heptadecenoate (17:1n7)	-0.0913264	-0.00076	0.029205	0.979211	0.001478	0.031312	0.962343	0.02176	0.101556	0.830342	0.018998	0.141837	0.893448	-0.00029	0.014615	0.984197
4-vinylguaiacol sulfate	0.0508124	0.000719	0.031056	0.981536	-0.00312	0.033219	0.925068	-0.12881	0.107755	0.231952	0.001787	0.150454	0.990524	0.004475	0.015511	0.772947
pyrraline	0.0593081	-0.00065	0.030176	0.982875	0.008891	0.032337	0.783349	0.101389	0.104802	0.333352	0.064202	0.146244	0.660664	-0.00037	0.015095	0.980286
1-stearoyl-2-oleoyl-GPE (18:0/18:1)	-0.112818	-0.0005	0.02956	0.986463	0.019731	0.0317	0.533676	-0.10642	0.102779	0.300484	-0.20656	0.143485	0.150013	0.014636	0.014791	0.322435
margarate (17:0)	-0.100296	0.000472	0.029465	0.987211	0.005981	0.031591	0.849845	0.000853	0.102459	0.99336	0.033856	0.143102	0.81298	0.002894	0.014745	0.844397
1-(1-enyl-palmitoyl)-2-arachidonoyl-GPE (P-16:0/20:4)*	-0.076273	-0.00044	0.029478	0.988073	0.003837	0.031605	0.903378	-0.02067	0.102507	0.840195	-0.17273	0.143155	0.227607	0.002846	0.014751	0.84702
1-palmitoyl-2-eicosapentaenoyl-GPC (16:0/20:5)*	-0.0520926	0.000332	0.029366	0.990985	0.026512	0.031484	0.399762	-0.05489	0.102116	0.590944	-0.17856	0.14261	0.210578	0.015564	0.014694	0.289537
X - 12329	0.020186	0.000296	0.030724	0.992311	0.013859	0.032897	0.673558	-0.03635	0.106406	0.732643	0.193784	0.148587	0.192202	0.008522	0.015372	0.579325
X - 12511	0.0255076	0.00025	0.02824	0.992926	-0.00671	0.030264	0.824645	0.020322	0.098152	0.835975	0.078188	0.137049	0.568342	-0.00424	0.014128	0.764157
X - 23590	-0.0823069	-0.0002	0.029958	0.994781	0.003638	0.032098	0.909764	0.01386	0.104494	0.894484	0.125755	0.146031	0.389172	0.001141	0.014971	0.939225
5-dodecenoate (12:1n7)	-0.0140908	0.00019	0.029194	0.994805	0.022533	0.031313	0.471776	0.110175	0.101419	0.277356	0.08939	0.141829	0.528536	0.005909	0.014624	0.686169
5-hydroxylysine	0.0996836	2.97e-05	0.031891	0.999258	-0.00492	0.034204	0.8857	-0.14411	0.110972	0.194094	-0.08666	0.154547	0.574978	0.004296	0.015952	0.787692
X - 21626	-0.0284067	-2.38e-05	0.03512	0.999459	0.002302	0.037608	0.951194	0.008259	0.123513	0.946691	0.105776	0.172244	0.539163	0.000752	0.017536	0.965789
