# Supplementary material for: Assessing the causal association of glycine with risk of cardio-metabolic diseases
Source: Nat Commun. 2019 Mar 5;10:1060. doi: 10.1038/s41467-019-08936-1 (PMC6400990; doi:10.1038/s41467-019-08936-1)
Supplement: Supplementary file 8 — Supplementary Data 5 [file 41467_2019_8936_MOESM8_ESM.gz]

Archive with 1 entries (1 files):
- glycine_summary_results_GWAS_5studies_22012019.txt
